# Supplementary material for: Fortunella margarita Transcriptional Reprogramming Triggered by Xanthomonas citri subsp. citri
Source: BMC Plant Biol. 2011 Nov 11;11:159. doi: 10.1186/1471-2229-11-159 (PMC3235979; doi:10.1186/1471-2229-11-159)
Supplement: Additional file 4 — Table S1. Kumquat GO distribution analysis with sequence IDs, descriptions and annotation to each gene ontology category. [file 1471-2229-11-159-S4.XLSX]

## Sheet: Sheet1
Kumquat sequence ID	Seq description	Length	#hits	min. eValue	sim mean	#GOs	#GO IDs	Enzyme
CSL2-B02	alanine aminotransferase	549	20	1e-76	0.9	21	F:GO:0030170 P:GO:0006979 F:GO:0003840 C:GO:0005777 F:GO:0016756 P:GO:0009853 P:GO:0009058 F:GO:0004021 F:GO:0047958 P:GO:0006751 F:GO:0016847 C:GO:0048046 P:GO:0006691 P:GO:0006693 P:GO:0019530 P:GO:0006522 P:GO:0006531 P:GO:0015976 P:GO:0006544 P:GO:0006563 P:GO:0006566	EC:2.3.2.2, EC:2.3.2.15, EC:2.6.1.2, EC:2.6.1.4, EC:4.4.1.14,
KLLFI1-C01	alanine aminotransferase	591	20	1e-60	0.93	21	F:GO:0030170 P:GO:0006979 F:GO:0003840 C:GO:0005777 F:GO:0016756 P:GO:0009853 P:GO:0009058 F:GO:0004021 F:GO:0047958 P:GO:0006751 F:GO:0016847 C:GO:0048046 P:GO:0006691 P:GO:0006693 P:GO:0019530 P:GO:0006522 P:GO:0006531 P:GO:0015976 P:GO:0006544 P:GO:0006563 P:GO:0006566	EC:2.3.2.2, EC:2.3.2.15, EC:2.6.1.2, EC:2.6.1.4, EC:4.4.1.14,
KSLFIV1-H08	aldehyde dehydrogenase	645	20	1e-19	0.82	21	F:GO:0004029 P:GO:0009651 F:GO:0003842 P:GO:0006800 P:GO:0006094 P:GO:0006096 P:GO:0006525 P:GO:0006547 P:GO:0006550 P:GO:0006552 P:GO:0006554 P:GO:0006568 P:GO:0006574 P:GO:0006631 P:GO:0006699 P:GO:0019260 P:GO:0019482 P:GO:0019852 P:GO:0046251 P:GO:0046486 P:GO:0006561	EC:1.2.1.3, EC:1.5.1.12,
KSLFI5-C12	aldehyde dehydrogenase	727	20	1e-78	0.87	21	F:GO:0004029 P:GO:0009651 F:GO:0003842 P:GO:0006800 P:GO:0006094 P:GO:0006096 P:GO:0006525 P:GO:0006547 P:GO:0006550 P:GO:0006552 P:GO:0006554 P:GO:0006568 P:GO:0006574 P:GO:0006631 P:GO:0006699 P:GO:0019260 P:GO:0019482 P:GO:0019852 P:GO:0046251 P:GO:0046486 P:GO:0006561	EC:1.2.1.3, EC:1.5.1.12,
KSLFIV1-G07	mannitol transporter	520	20	1e-47	0.79	20	F:GO:0005355 F:GO:0015148 C:GO:0005886 F:GO:0015575 F:GO:0005354 F:GO:0015168 F:GO:0005351 C:GO:0016021 F:GO:0005365 F:GO:0015576 F:GO:0015591 P:GO:0015758 P:GO:0015753 P:GO:0015797 P:GO:0015850 P:GO:0015757 P:GO:0015793 P:GO:0015798 P:GO:0015795 P:GO:0015752
KLLFII2-F11	sorbitol transporter	575	20	1e-79	0.87	20	F:GO:0005355 F:GO:0015148 C:GO:0005886 F:GO:0015575 F:GO:0005354 F:GO:0015168 F:GO:0005351 C:GO:0016021 F:GO:0005365 F:GO:0015576 F:GO:0015591 P:GO:0015758 P:GO:0015753 P:GO:0015797 P:GO:0015850 P:GO:0015757 P:GO:0015793 P:GO:0015798 P:GO:0015795 P:GO:0015752
KSLFI6-G05	aldehyde dehydrogenase	388	20	1e-21	0.86	19	F:GO:0004029 C:GO:0005739 P:GO:0006094 P:GO:0006096 P:GO:0006525 P:GO:0006547 P:GO:0006550 P:GO:0006552 P:GO:0006554 P:GO:0006560 P:GO:0006568 P:GO:0006574 P:GO:0006631 P:GO:0006699 P:GO:0019260 P:GO:0019482 P:GO:0019852 P:GO:0046251 P:GO:0046486	EC:1.2.1.3,
KLLFII2-A03	aldehyde dehydrogenase	776	20	1e-45	0.9	19	F:GO:0004029 C:GO:0005739 P:GO:0006094 P:GO:0006096 P:GO:0006525 P:GO:0006547 P:GO:0006550 P:GO:0006552 P:GO:0006554 P:GO:0006560 P:GO:0006568 P:GO:0006574 P:GO:0006631 P:GO:0006699 P:GO:0019260 P:GO:0019482 P:GO:0019852 P:GO:0046251 P:GO:0046486	EC:1.2.1.3,
KLLFII2-F08	aldehyde dehydrogenase	609	20	1e-90	0.9	19	F:GO:0004029 C:GO:0005739 P:GO:0006094 P:GO:0006096 P:GO:0006525 P:GO:0006547 P:GO:0006550 P:GO:0006552 P:GO:0006554 P:GO:0006560 P:GO:0006568 P:GO:0006574 P:GO:0006631 P:GO:0006699 P:GO:0019260 P:GO:0019482 P:GO:0019852 P:GO:0046251 P:GO:0046486	EC:1.2.1.3,
KLLFIII2-C11	mitochondrial aldehyde dehydrogenase aldh2a	668	20	1e-15	0.76	19	F:GO:0004029 C:GO:0005739 P:GO:0006094 P:GO:0006096 P:GO:0006525 P:GO:0006547 P:GO:0006550 P:GO:0006552 P:GO:0006554 P:GO:0006560 P:GO:0006568 P:GO:0006574 P:GO:0006631 P:GO:0006699 P:GO:0019260 P:GO:0019482 P:GO:0019852 P:GO:0046251 P:GO:0046486	EC:1.2.1.3,
KSLR1-D03	aldehyde dehydrogenase	401	20	1e-58	0.88	18	F:GO:0004029 P:GO:0006094 P:GO:0006096 P:GO:0006525 P:GO:0006547 P:GO:0006550 P:GO:0006552 P:GO:0006554 P:GO:0006560 P:GO:0006568 P:GO:0006574 P:GO:0006631 P:GO:0006699 P:GO:0019260 P:GO:0019482 P:GO:0019852 P:GO:0046251 P:GO:0046486	EC:1.2.1.3,
KLLFII1-F11	monogalactosyldiacylglycerol synthase	641	20	1e-55	0.88	18	P:GO:0009739 P:GO:0010027 P:GO:0009414 P:GO:0009651 P:GO:0009735 P:GO:0045017 P:GO:0009416 P:GO:0009409 P:GO:0005975 F:GO:0046509 C:GO:0009706 P:GO:0030912 P:GO:0009790 C:GO:0009535 P:GO:0009247 C:GO:0009707 F:GO:0030246 P:GO:0030259	EC:2.4.1.46,
KLLFII1-B10	sar1 gtp-binding secretory factor	793	20	1e-83	0.96	16	C:GO:0005829 C:GO:0000300 C:GO:0031965 C:GO:0005739 P:GO:0007264 C:GO:0005768 C:GO:0016023 P:GO:0009733 P:GO:0006888 F:GO:0005215 P:GO:0006406 P:GO:0006886 C:GO:0005794 C:GO:0005783 F:GO:0005525 C:GO:0005886
CSL2-C03	brassinosteroid-insensitive 1	201	20	1e-05	0.66	15	P:GO:0006952 F:GO:0004903 P:GO:0001578 F:GO:0004674 C:GO:0016021 P:GO:0009647 P:GO:0009742 F:GO:0005496 F:GO:0005524 F:GO:0005515 F:GO:0004713 P:GO:0009729 C:GO:0005886 P:GO:0006468 P:GO:0009069	EC:2.7.11, EC:2.7.10,
KLLFII3-F02	rieske iron-sulphur protein precursor	441	20	1e-40	0.84	15	F:GO:0046028 P:GO:0009775 F:GO:0009496 F:GO:0008121 F:GO:0005506 P:GO:0006118 F:GO:0051537 P:GO:0010196 C:GO:0016021 C:GO:0009507 C:GO:0009523 C:GO:0009512 P:GO:0006119 P:GO:0015992 N:GO:0045285	EC:1.10.99.1, EC:1.10.2.2,
KSLFI6-C10	zinc finger protein	467	20	1e-27	0.67	15	P:GO:0010117 P:GO:0035264 P:GO:0009414 P:GO:0009644 P:GO:0009611 P:GO:0009409 P:GO:0006979 P:GO:0009737 F:GO:0003700 P:GO:0015979 P:GO:0009651 F:GO:0016564 C:GO:0005667 P:GO:0016481 C:GO:0017053
KSLFIV1-A08	atp-bindingsub-family b (mdr tap)member 7	614	20	1e-66	0.84	14	C:GO:0005743 C:GO:0016459 P:GO:0009409 P:GO:0006355 P:GO:0006879 F:GO:0003774 F:GO:0016887 F:GO:0003700 F:GO:0000166 P:GO:0010288 F:GO:0031202 P:GO:0046686 P:GO:0030048 C:GO:0005667
KSLFII1-H12	nadph oxidase	538	20	1e-65	0.8	14	P:GO:0009060 F:GO:0016174 C:GO:0005886 P:GO:0043069 F:GO:0005506 P:GO:0006118 F:GO:0005509 F:GO:0004601 C:GO:0016021 F:GO:0050660 P:GO:0009408 P:GO:0006800 P:GO:0006804 P:GO:0006979	EC:1.6.3.1, EC:1.11.1.7,
KSLRII1-H07	mechanism of auxin perception by the tir1 ubiquitin ligase	670	20	1e-70	0.91	13	P:GO:0006511 F:GO:0004672 P:GO:0009793 P:GO:0009651 C:GO:0019005 F:GO:0004842 F:GO:0005515 P:GO:0045910 C:GO:0005819 C:GO:0009524 C:GO:0005634 P:GO:0006468 P:GO:0016567	EC:6.3.2.19,
KLLFII1-F08	copper chaperone	660	20	1e-42	0.85	13	F:GO:0010314 F:GO:0046872 P:GO:0009909 F:GO:0018024 P:GO:0010093 C:GO:0012505 C:GO:0005737 P:GO:0030001 P:GO:0006878 C:GO:0005634 C:GO:0005886 P:GO:0006479 P:GO:0006554	EC:2.1.1.43,
KLLFII1-H08	ferredoxin-nadp reductase	355	20	1e-49	0.9	13	F:GO:0050661 F:GO:0045156 F:GO:0005515 F:GO:0045157 F:GO:0003959 P:GO:0006118 P:GO:0006810 F:GO:0008266 C:GO:0009570 C:GO:0042651 F:GO:0004324 F:GO:0050660 P:GO:0019684	EC:1.6.99.1, EC:1.18.1.2,
KLLFII3-C05	ferredoxin-nadp reductase	659	20	1e-73	0.87	13	F:GO:0050661 F:GO:0045156 F:GO:0005515 F:GO:0045157 F:GO:0003959 P:GO:0006118 P:GO:0006810 F:GO:0008266 C:GO:0009570 C:GO:0042651 F:GO:0004324 F:GO:0050660 P:GO:0019684	EC:1.6.99.1, EC:1.18.1.2,
KSLFI1-C08	small gtp-binding protein	574	20	1e-83	0.93	13	P:GO:0000160 P:GO:0007264 P:GO:0006355 F:GO:0003677 C:GO:0016023 F:GO:0005524 P:GO:0006888 C:GO:0012505 F:GO:0008134 P:GO:0015031 F:GO:0005525 C:GO:0005886 C:GO:0005667
KSLFI3-D04	somatic embryogenesis receptor kinase	674	20	1e-45	0.85	13	C:GO:0043234 P:GO:0016049 F:GO:0004674 F:GO:0004872 P:GO:0009742 C:GO:0005768 F:GO:0005524 F:GO:0004713 P:GO:0010152 F:GO:0046982 C:GO:0005886 P:GO:0006468 P:GO:0009069	EC:2.7.11, EC:2.7.10,
CSL1-D06	60s ribosomal protein l5	450	20	1e-57	0.91	12	C:GO:0005730 P:GO:0006461 C:GO:0022626 F:GO:0008097 P:GO:0042254 F:GO:0003735 F:GO:0005515 P:GO:0006913 C:GO:0016020 P:GO:0006412 F:GO:0019843 C:GO:0005739	EC:3.6.5.3,
KSLFI7-C08	cellulose synthase catalytic subunit	598	20	1e-21	0.94	12	C:GO:0010330 F:GO:0016760 P:GO:0009833 C:GO:0005794 C:GO:0005886 F:GO:0005515 P:GO:0016049 P:GO:0030244 F:GO:0008270 P:GO:0005982 P:GO:0005985 P:GO:0006011	EC:2.4.1.12,
KLLFII3-D05	chloroplast precursor	677	20	1e-48	0.86	12	F:GO:0042802 F:GO:0005507 F:GO:0003918 F:GO:0009055 P:GO:0006118 P:GO:0006810 C:GO:0009330 P:GO:0042221 P:GO:0006265 C:GO:0009507 C:GO:0009579 C:GO:0016020	EC:5.99.1.3,
KLLFI1-E01	myb family transcription factor	409	20	1e-39	0.75	12	P:GO:0009753 P:GO:0009739 F:GO:0003677 P:GO:0046686 P:GO:0045449 P:GO:0009751 P:GO:0009737 P:GO:0009723 C:GO:0005634 F:GO:0008270 C:GO:0009536 P:GO:0009651
KLLFII2-C02	myb transcription factor	639	20	1e-52	0.84	12	P:GO:0009753 P:GO:0009739 P:GO:0046686 P:GO:0009751 P:GO:0009733 P:GO:0009737 F:GO:0003700 C:GO:0009507 P:GO:0009723 P:GO:0009651 P:GO:0006355 C:GO:0005667
KSLFI4-E04	receptor protein kinase	645	20	1e-87	0.82	12	P:GO:0006468 C:GO:0012505 P:GO:0009611 C:GO:0016023 C:GO:0005886 F:GO:0005515 F:GO:0005524 C:GO:0016021 F:GO:0004674 P:GO:0007169 F:GO:0001653 P:GO:0009069	EC:2.7.11,
KSLFIII1-A06	somatic embryogenesis receptor kinase	596	20	1e-52	0.91	12	C:GO:0043234 P:GO:0016049 F:GO:0004674 F:GO:0004872 P:GO:0009742 C:GO:0005768 F:GO:0005524 P:GO:0010152 F:GO:0046982 C:GO:0005886 P:GO:0006468 P:GO:0009069	EC:2.7.11,
KSLFIV1-G05	adenine phosphoribosyltransferase	668	20	1e-19	0.85	11	F:GO:0003999 F:GO:0016491 P:GO:0006817 F:GO:0005506 F:GO:0005315 F:GO:0005351 P:GO:0009116 C:GO:0016020 C:GO:0005829 P:GO:0006168 P:GO:0008643	EC:2.4.2.7,
KLLRI2-H09	arginine decarboxylase	608	20	1e-28	0.87	11	P:GO:0009753 P:GO:0009611 P:GO:0006527 F:GO:0008792 P:GO:0008295 P:GO:0009737 F:GO:0000287 P:GO:0009446 P:GO:0009651 P:GO:0048316 P:GO:0006560	EC:4.1.1.19,
KLLFI1-C07	chlorophyll a b binding protein	622	20	1e-16	0.85	11	P:GO:0006468 P:GO:0009765 F:GO:0004672 C:GO:0009523 F:GO:0005524 F:GO:0000287 P:GO:0018298 F:GO:0016168 C:GO:0016021 C:GO:0009507 C:GO:0009522
KLLFIII2-F07	chlorophyll a b binding protein	398	20	1e-21	0.88	11	P:GO:0006468 P:GO:0009765 F:GO:0004672 C:GO:0009523 F:GO:0005524 F:GO:0000287 P:GO:0018298 F:GO:0016168 C:GO:0016021 C:GO:0009507 C:GO:0009522
KLLFII1-A04	chloroplast precursor	534	20	1e-49	0.81	11	F:GO:0042802 C:GO:0009543 F:GO:0005507 F:GO:0003918 F:GO:0009055 P:GO:0006118 P:GO:0006810 C:GO:0009330 P:GO:0042221 P:GO:0006265 C:GO:0016020	EC:5.99.1.3,
KSLFIII1-D11	early flowering 3	581	13	1e-11	0.72	11	P:GO:0009585 P:GO:0009409 F:GO:0008022 P:GO:0009909 C:GO:0009536 P:GO:0007623 P:GO:0010031 P:GO:0009733 P:GO:0009737 F:GO:0003700 P:GO:0009826
KSLFI6-D06	ethylene receptor	666	20	1e-40	0.95	11	F:GO:0005507 F:GO:0000156 C:GO:0016021 P:GO:0018106 P:GO:0006355 F:GO:0004872 F:GO:0005524 F:GO:0000155 C:GO:0005789 P:GO:0009873 C:GO:0009365
CSL1-G02	ethylene receptor	370	20	1e-30	0.92	11	F:GO:0005507 F:GO:0000156 C:GO:0016021 P:GO:0018106 P:GO:0006355 F:GO:0004872 F:GO:0005524 F:GO:0000155 C:GO:0005789 P:GO:0009873 C:GO:0009365
KLLFIII3-E07	gamma-aminobutyrate transaminase subunit precursor isozyme 3	493	20	1e-80	0.91	11	P:GO:0009865 F:GO:0030170 F:GO:0003867 F:GO:0004015 P:GO:0009102 C:GO:0009536 C:GO:0005739 P:GO:0006522 P:GO:0006531 P:GO:0009448 P:GO:0019482	EC:2.6.1.19, EC:2.6.1.62,
KSLRII2-C01	glyoxysomal malate dehydrogenase precursor	677	20	1e-96	0.95	11	P:GO:0006097 F:GO:0030060 F:GO:0005488 C:GO:0005777 P:GO:0006108 P:GO:0006100 P:GO:0031998 P:GO:0006096 C:GO:0009514 P:GO:0006090 P:GO:0019643	EC:1.1.1.37,
KSLFI1-D10	mrp-like abc transporter	570	20	1e-63	0.87	11	P:GO:0006855 P:GO:0009414 F:GO:0042626 P:GO:0010118 C:GO:0005886 F:GO:0008517 F:GO:0005524 C:GO:0016021 C:GO:0009536 C:GO:0005739 P:GO:0015884
KSLFI1-E06	serine threonine-specific kinase like protein	567	20	1e-44	0.74	11	F:GO:0004872 F:GO:0005529 P:GO:0006468 C:GO:0009986 C:GO:0016023 P:GO:0009751 F:GO:0005524 C:GO:0016020 F:GO:0004674 P:GO:0007169 P:GO:0009069	EC:2.7.11,
KSLFI3-B02	triosephosphate isomerase	377	20	1e-26	0.89	11	C:GO:0005737 P:GO:0006094 P:GO:0006633 F:GO:0004807 P:GO:0006098 P:GO:0006096 P:GO:0006000 P:GO:0006013 P:GO:0006020 P:GO:0015976 P:GO:0046486	EC:5.3.1.1,
KSLRII1-H09	zinc dependent protease	531	20	1e-15	0.87	11	P:GO:0010027 F:GO:0008270 C:GO:0016021 P:GO:0010304 F:GO:0004176 F:GO:0004222 F:GO:0005524 F:GO:0016887 C:GO:0009535 P:GO:0010205 P:GO:0006510	EC:3.4.24,
KSLFI5-G01	zinc dependent protease	726	20	1e-45	0.91	11	P:GO:0010027 F:GO:0008270 C:GO:0016021 P:GO:0010304 F:GO:0004176 F:GO:0004222 F:GO:0005524 F:GO:0016887 C:GO:0009535 P:GO:0010205 P:GO:0006510	EC:3.4.24,
KLLFII1-D12	auxin-responsive protein iaa7	673	20	1e-76	0.78	10	P:GO:0010102 P:GO:0009414 P:GO:0006355 F:GO:0016564 F:GO:0046983 F:GO:0003700 P:GO:0009734 P:GO:0016481 C:GO:0017053 C:GO:0005667
KSLFI3-E01	calcium-dependent protein kinase	442	20	1e-35	0.9	10	F:GO:0004683 P:GO:0006468 P:GO:0010359 P:GO:0009738 C:GO:0005886 F:GO:0005509 F:GO:0005524 F:GO:0004713 P:GO:0010119 P:GO:0009069	EC:2.7.11.17, EC:2.7.10,
KLLFIII3-A06	chloroplast chlorophyll a b binding protein	597	20	1e-76	0.91	10	P:GO:0009765 C:GO:0009523 F:GO:0000287 P:GO:0018298 F:GO:0016168 C:GO:0016021 C:GO:0009507 C:GO:0009522 P:GO:0006118 F:GO:0009055
KLLFII1-C09	cytochrome b6 f complex subunit v	642	20	1e-15	0.96	10	P:GO:0009775 C:GO:0055035 P:GO:0017004 C:GO:0009512 C:GO:0016023 P:GO:0006118 P:GO:0006810 F:GO:0045158 C:GO:0016021 C:GO:0009507
KSLFIV1-A03	fructose bisphosphate aldolase	591	20	1e-45	0.92	10	C:GO:0005740 F:GO:0005515 P:GO:0006096 F:GO:0004332 P:GO:0006000 P:GO:0006013 P:GO:0006020 P:GO:0006094 P:GO:0006098 P:GO:0015976	EC:4.1.2.13,
KSLR1-F07	fructose-bisphosphatase precursor	681	20	1e-45	0.97	10	P:GO:0006000 P:GO:0019253 F:GO:0004331 P:GO:0009409 C:GO:0009507 F:GO:0042132 P:GO:0006013 P:GO:0006094 P:GO:0006096 P:GO:0006098	EC:3.1.3.46, EC:3.1.3.11,
KLLFIII3-F01	fructose-bisphosphatase precursor	397	20	1e-64	0.91	10	P:GO:0006000 P:GO:0019253 F:GO:0004331 P:GO:0009409 C:GO:0009507 F:GO:0042132 P:GO:0006013 P:GO:0006094 P:GO:0006096 P:GO:0006098	EC:3.1.3.46, EC:3.1.3.11,
KLLFII1-C03	glutathione transferase	572	20	1e-36	0.79	10	C:GO:0005737 P:GO:0009407 F:GO:0004364 P:GO:0006979 P:GO:0042631 F:GO:0004601 P:GO:0009734 P:GO:0006749 P:GO:0006803 P:GO:0006804	EC:2.5.1.18, EC:1.11.1.7,
KLLFIII3-C10	glutathione transferase	631	20	1e-36	0.79	10	C:GO:0005737 P:GO:0009407 F:GO:0004364 P:GO:0006979 P:GO:0042631 F:GO:0004601 P:GO:0009734 P:GO:0006749 P:GO:0006803 P:GO:0006804	EC:2.5.1.18, EC:1.11.1.7,
KLLFI3-E09	glyceraldehyde-3-phosphate dehydrogenase	590	20	1e-43	0.97	10	F:GO:0004365 F:GO:0051287 P:GO:0019253 P:GO:0009744 F:GO:0047100 P:GO:0009416 F:GO:0005515 P:GO:0006096 C:GO:0009570 P:GO:0006094	EC:1.2.1.12, EC:1.2.1.13,
CSL2-H10	malate dehydrogenase	465	20	1e-23	0.95	10	F:GO:0030060 F:GO:0005488 P:GO:0009409 P:GO:0006108 P:GO:0006100 P:GO:0006096 C:GO:0005759 P:GO:0006090 P:GO:0019643 P:GO:0046487	EC:1.1.1.37,
KSLFI3-E02	mgdg synthase type a	666	20	1e-77	0.79	10	P:GO:0010027 P:GO:0005975 F:GO:0046509 C:GO:0009706 P:GO:0009790 P:GO:0009247 C:GO:0009707 F:GO:0030246 P:GO:0030259 P:GO:0046486	EC:2.4.1.46,
KLLFI2-B09	nadh-ubiquinone oxidoreductase 51 kdamitochondrial precursor	699	20	1e-102	0.92	10	P:GO:0006120 F:GO:0051287 F:GO:0008137 F:GO:0010181 P:GO:0006118 F:GO:0051539 C:GO:0005739 P:GO:0006744 P:GO:0006814 P:GO:0015992	EC:1.6.5.3,
KSLFI1-F09	nucleosome assembly protein family	664	20	1e-42	0.88	10	C:GO:0005737 P:GO:0030154 P:GO:0008283 F:GO:0003677 P:GO:0006334 F:GO:0042393 F:GO:0003682 P:GO:0010311 C:GO:0005634 C:GO:0000785
KSLFI6-E09	poly polymerase catalytic domain containingexpressed	571	20	1e-43	0.64	10	C:GO:0005737 P:GO:0009867 P:GO:0000303 F:GO:0005515 P:GO:0042542 P:GO:0009873 P:GO:0012501 C:GO:0005634 P:GO:0009816 P:GO:0009651
KSLFI7-E08	ribulose bisphosphate carboxylase oxygenasechloroplastexpressed	608	20	1e-11	0.89	10	F:GO:0016984 F:GO:0043531 F:GO:0005524 F:GO:0003700 F:GO:0046863 C:GO:0009573 P:GO:0015977 P:GO:0046487 C:GO:0005667 P:GO:0045449	EC:4.1.1.39,
KSLFI8-H06	aspartate kinase	333	20	1e-34	0.95	9	F:GO:0004072 F:GO:0016597 C:GO:0009536 C:GO:0005739 P:GO:0006544 P:GO:0006563 P:GO:0006566 P:GO:0009085 P:GO:0016310	EC:2.7.2.4,
KLLFII1-B11	at1g45130 f27f5_20	558	20	1e-89	0.89	9	C:GO:0012505 C:GO:0009341 F:GO:0004565 F:GO:0005529 F:GO:0043169 P:GO:0006012 P:GO:0006027 P:GO:0006687 P:GO:0046486	EC:3.2.1.23,
KSLRII1-B02	atg8f (autophagy 8f) microtubule binding	634	20	1e-46	0.93	9	C:GO:0005776 F:GO:0019786 F:GO:0019779 C:GO:0005775 C:GO:0016020 C:GO:0005739 F:GO:0019776 P:GO:0006914 P:GO:0006508
KSLFI3-C09	atp-dependent protease	676	20	1e-88	0.97	9	F:GO:0003677 F:GO:0005515 F:GO:0004518 F:GO:0005524 P:GO:0006289 F:GO:0017111 C:GO:0009507 F:GO:0004176 P:GO:0006510	EC:3.6.1.15,
KSLFI6-F03	beta-galactosidase	539	20	1e-37	0.9	9	C:GO:0012505 C:GO:0009341 C:GO:0048046 F:GO:0004565 F:GO:0043169 P:GO:0006012 P:GO:0006027 P:GO:0006687 P:GO:0046486	EC:3.2.1.23,
KSLFII1-D09	calcium-dependent protein kinase	600	20	1e-25	0.8	9	P:GO:0006468 P:GO:0009738 F:GO:0005515 F:GO:0005509 F:GO:0005524 C:GO:0005634 F:GO:0004674 P:GO:0009651 P:GO:0009069	EC:2.7.11,
KSLFI3-A06	cytochrome p450	187	20	1e-22	0.85	9	F:GO:0050616 P:GO:0009820 F:GO:0004497 F:GO:0005506 F:GO:0020037 P:GO:0006118 C:GO:0005774 C:GO:0016021 P:GO:0042432	EC:1.3.3.9,
KLLFII1-D01	cytosolic fructose--bisphosphatase	823	20	1e-49	0.93	9	F:GO:0042132 C:GO:0005737 P:GO:0006000 F:GO:0005515 P:GO:0006013 P:GO:0006094 P:GO:0006096 P:GO:0006098 P:GO:0015976	EC:3.1.3.11,
KSLFI7-D12	eukaryotic translation initiation factor 3 subunit 7	439	20	1e-24	0.67	9	C:GO:0005852 P:GO:0040035 F:GO:0005515 P:GO:0040010 P:GO:0040011 P:GO:0009792 F:GO:0003743 C:GO:0005840 P:GO:0006446
KSLRII1-H01	fructose-bisphosphate aldolase class-i	188	20	1e-25	0.94	9	P:GO:0006096 F:GO:0004332 C:GO:0009507 P:GO:0006000 P:GO:0006013 P:GO:0006020 P:GO:0006094 P:GO:0006098 P:GO:0015976	EC:4.1.2.13,
KSLFI1-B02	glutathione peroxidase	544	20	1e-53	0.95	9	F:GO:0047066 F:GO:0004602 C:GO:0016020 F:GO:0009055 C:GO:0009536 P:GO:0006979 P:GO:0006118 P:GO:0006749 P:GO:0006804	EC:1.11.1.12, EC:1.11.1.9,
CSL1-G11	glutathione peroxidase	529	20	1e-54	0.95	9	F:GO:0047066 F:GO:0004602 C:GO:0016020 F:GO:0009055 C:GO:0009536 P:GO:0006979 P:GO:0006118 P:GO:0006749 P:GO:0006804	EC:1.11.1.12, EC:1.11.1.9,
KLLFI1-B11	glutathione s-transferase	682	20	1e-13	0.81	9	P:GO:0009407 F:GO:0004602 P:GO:0006952 C:GO:0005737 F:GO:0004364 P:GO:0006749 P:GO:0006804 P:GO:0006979 P:GO:0006803	EC:1.11.1.9, EC:2.5.1.18,
KSLFII1-H08	leucine aminopeptidase	677	20	1e-65	0.82	9	F:GO:0030145 F:GO:0004178 F:GO:0016804 P:GO:0006950 C:GO:0009507 P:GO:0006508 F:GO:0008270 P:GO:0006525 P:GO:0006560	EC:3.4.11.1, EC:3.4.11.5,
KSLFII1-H11	nadh-plastoquinone oxidoreductase subunit 3	683	20	1e-43	0.94	9	P:GO:0006120 F:GO:0048038 F:GO:0008137 C:GO:0009523 P:GO:0006118 C:GO:0009507 P:GO:0006744 P:GO:0006814 P:GO:0015992	EC:1.6.5.3,
KLLFII1-E09	non-symbiotic hemoglobin class 1	665	20	1e-76	0.91	9	C:GO:0005737 P:GO:0015671 P:GO:0009399 F:GO:0005344 F:GO:0005506 P:GO:0006950 F:GO:0020037 C:GO:0016363 F:GO:0019825
KSLFI1-H03	peroxidase precursor	635	20	1e-63	0.77	9	C:GO:0012505 P:GO:0006979 C:GO:0016023 F:GO:0005506 F:GO:0020037 P:GO:0006118 F:GO:0005509 F:GO:0004601 P:GO:0006804	EC:1.11.1.7,
CSL1-G08	plasma membrane h+-atpase	433	20	1e-63	0.97	9	F:GO:0042624 C:GO:0005886 F:GO:0005524 F:GO:0000287 P:GO:0015992 C:GO:0016021 F:GO:0008553 P:GO:0006144 P:GO:0006119	EC:3.6.1.3, EC:3.6.3.6,
KSLFII1-B02	ras-related gtp-binding protein	692	20	1e-63	0.9	9	F:GO:0005525 C:GO:0005886 F:GO:0005524 F:GO:0008134 P:GO:0007264 C:GO:0005739 P:GO:0006355 P:GO:0015031 C:GO:0005667
KSLFIII1-G06	recombinase a	544	20	1e-18	0.87	9	P:GO:0009432 F:GO:0008094 F:GO:0003697 F:GO:0005524 F:GO:0003684 C:GO:0009507 P:GO:0006310 C:GO:0005739 P:GO:0006281
KSLFII1-D02	sulfite reductase	610	20	1e-53	0.85	9	F:GO:0020037 F:GO:0046872 F:GO:0050311 F:GO:0051539 C:GO:0009536 F:GO:0005515 F:GO:0016002 P:GO:0006118 P:GO:0006790	EC:1.8.7.1, EC:1.8.99.1,
KSLR1-D08	zeaxanthin epoxidase	347	20	1e-48	0.78	9	F:GO:0009540 P:GO:0009414 P:GO:0016123 P:GO:0006118 P:GO:0009688 C:GO:0009507 C:GO:0016020 P:GO:0009408 P:GO:0010114	EC:1.14.13.90,
KLLFII1-F06	aminotransferase 2	481	20	1e-38	0.98	8	F:GO:0030170 F:GO:0050281 C:GO:0005777 P:GO:0009853 F:GO:0004760 P:GO:0006544 P:GO:0006563 P:GO:0006566	EC:2.6.1.45, EC:2.6.1.51,
KSLFII1-H09	beta-alanine-pyruvate aminotransferase	622	20	1e-14	0.7	8	F:GO:0008453 C:GO:0005739 P:GO:0019544 P:GO:0006522 P:GO:0006531 P:GO:0006544 P:GO:0006563 P:GO:0006566	EC:2.6.1.44,
KSLFIV1-G08	cad1 (constitutively activated cell death 1)	627	20	1e-30	0.63	8	F:GO:0005507 P:GO:0046685 P:GO:0046686 F:GO:0016756 P:GO:0008219 P:GO:0046938 F:GO:0046870 P:GO:0006955	EC:2.3.2.15,
KSLFI3-F12	calmodulin-domain protein kinase cdpk isoform 5	709	20	1e-32	0.7	8	F:GO:0004683 P:GO:0006468 P:GO:0010359 P:GO:0009738 F:GO:0005509 F:GO:0005524 P:GO:0010119 P:GO:0009069	EC:2.7.11.17,
KLLFI1-F11	catalase 1b	371	20	1e-49	0.92	8	P:GO:0042744 C:GO:0005777 F:GO:0005506 P:GO:0006118 F:GO:0004096 P:GO:0006568 P:GO:0006804 P:GO:0015947	EC:1.11.1.6,
KSLFI1-C10	cb23_nicplchlorophyll a-b binding proteinchloroplast precursor (lhcii type i cab-c)	582	1	0.0001	0.72	8	P:GO:0009765 C:GO:0009523 F:GO:0000287 P:GO:0018298 F:GO:0016168 C:GO:0016021 C:GO:0009507 C:GO:0009522
KSLFI1-B07	chlorophyll a b binding protein	652	20	1e-99	0.96	8	P:GO:0009765 C:GO:0009523 F:GO:0000287 P:GO:0018298 F:GO:0016168 C:GO:0016021 C:GO:0009507 C:GO:0009522
KLLFII3-H08	chlorophyll a b binding protein	605	20	1e-90	0.97	8	P:GO:0009765 C:GO:0009523 F:GO:0000287 P:GO:0018298 F:GO:0016168 C:GO:0016021 C:GO:0009507 C:GO:0009522
KSLFI3-F10	chlorophyll a b-binding protein	441	20	1e-36	1	8	P:GO:0009765 C:GO:0009523 F:GO:0000287 P:GO:0018298 F:GO:0016168 C:GO:0016021 C:GO:0009522 C:GO:0009535
KLLRI2-B10	chlorophyll a b-binding protein	375	20	1e-35	0.94	8	P:GO:0009765 C:GO:0009523 F:GO:0000287 P:GO:0018298 F:GO:0016168 C:GO:0016021 C:GO:0009507 C:GO:0009522
KSLRII1-C11	chlorophyll a-b binding protein 4 precursor homolog	600	20	1e-42	0.9	8	P:GO:0009765 C:GO:0009523 F:GO:0000287 P:GO:0018298 F:GO:0016168 C:GO:0016021 C:GO:0009507 C:GO:0009522
KLLFIII3-C05	chloroplast chlorophyll-a b binding protein	614	20	1e-104	0.97	8	P:GO:0009765 C:GO:0009523 F:GO:0000287 P:GO:0018298 F:GO:0016168 C:GO:0016021 C:GO:0009507 C:GO:0009522
KLLFII2-C07	chloroplast cu zn superoxide dismutase	691	20	1e-29	0.93	8	F:GO:0005507 P:GO:0006801 F:GO:0004784 F:GO:0004601 F:GO:0008270 C:GO:0009507 P:GO:0006804 P:GO:0006979	EC:1.15.1.1, EC:1.11.1.7,
KSLFIII1-G08	chloroplast ribulose--bisphosphate carboxylase oxygenase activase large protein isoform	581	20	1e-55	0.92	8	F:GO:0016984 F:GO:0005524 F:GO:0003700 C:GO:0009573 P:GO:0015977 P:GO:0046487 C:GO:0005667 P:GO:0045449	EC:4.1.1.39,
KLLFI3-C09	curved dna-binding protein	592	20	1e-33	0.72	8	F:GO:0046872 F:GO:0003677 F:GO:0005515 P:GO:0006950 P:GO:0044237 P:GO:0043170 P:GO:0044238 C:GO:0009536
KLLFIII2-G10	cytochrome c1 precursor	445	20	1e-76	0.96	8	C:GO:0005750 F:GO:0005506 F:GO:0020037 P:GO:0006118 P:GO:0006810 C:GO:0016021 P:GO:0006122 F:GO:0045153
KSLFI7-B12	endo-beta--glucanase	610	20	1e-54	0.85	8	P:GO:0006952 C:GO:0005773 C:GO:0048046 F:GO:0042973 P:GO:0009607 F:GO:0043169 P:GO:0005982 P:GO:0005985	EC:3.2.1.39,
CSL1-A01	enolase	189	20	1e-10	0.83	8	C:GO:0000015 F:GO:0004634 F:GO:0000287 P:GO:0006096 P:GO:0000162 P:GO:0006094 P:GO:0006571 P:GO:0009094	EC:4.2.1.11,
KSLFIV1-H07	ferredoxin (2fe-2s)	622	20	1e-17	0.91	8	P:GO:0006124 F:GO:0008198 F:GO:0009055 F:GO:0005515 P:GO:0006118 P:GO:0006810 F:GO:0051537 C:GO:0009507
KLLRI2-G05	formate dehydrogenase	523	20	1e-77	0.92	8	F:GO:0051287 C:GO:0005739 F:GO:0016616 F:GO:0008863 C:GO:0009326 P:GO:0015942 P:GO:0015947 P:GO:0046487	EC:1.1.1, EC:1.2.1.2,
KSLFII1-C02	glutaredoxin	621	20	1e-52	0.84	8	C:GO:0012505 P:GO:0045454 C:GO:0005737 F:GO:0030508 F:GO:0009055 F:GO:0015035 P:GO:0006810 P:GO:0006118
KLLFII1-G12	glutaredoxin family protein	516	20	1e-33	0.81	8	C:GO:0012505 C:GO:0016023 F:GO:0030508 F:GO:0008794 F:GO:0009055 F:GO:0015035 P:GO:0045454 P:GO:0006118	EC:1.20.4.1,
KLLFIII3-A01	glutathione peroxidase	317	20	1e-16	0.88	8	F:GO:0047066 F:GO:0004602 F:GO:0009055 C:GO:0005739 P:GO:0006979 P:GO:0006118 P:GO:0006749 P:GO:0006804	EC:1.11.1.12, EC:1.11.1.9,
KSLFIV1-D11	glutathione s-transferase	648	20	1e-33	0.79	8	P:GO:0009407 P:GO:0009414 F:GO:0004364 P:GO:0006979 F:GO:0005515 C:GO:0009507 P:GO:0006749 P:GO:0006803	EC:2.5.1.18,
KSLFI7-G11	glutathione s-transferase	612	20	1e-12	0.77	8	C:GO:0005737 P:GO:0009407 P:GO:0009414 F:GO:0004364 P:GO:0006979 P:GO:0009734 P:GO:0006749 P:GO:0006803	EC:2.5.1.18,
KSLFI5-E11	glutathione s-transferase	734	20	1e-34	0.8	8	P:GO:0009407 P:GO:0009414 F:GO:0004364 P:GO:0006979 F:GO:0005515 C:GO:0009507 P:GO:0006749 P:GO:0006803	EC:2.5.1.18,
KSLFI5-H07	glutathione s-transferase	581	20	1e-34	0.8	8	P:GO:0009407 P:GO:0009414 F:GO:0004364 P:GO:0006979 F:GO:0005515 C:GO:0009507 P:GO:0006749 P:GO:0006803	EC:2.5.1.18,
KLLFI2-H06	glycerate kinase	614	20	1e-25	0.76	8	P:GO:0009853 F:GO:0008887 C:GO:0009536 P:GO:0006544 P:GO:0006563 P:GO:0006566 P:GO:0046486 P:GO:0046487	EC:2.7.1.31,
KLLFI1-F02	glycine hydroxymethyltransferase	559	20	1e-49	0.95	8	P:GO:0009626 F:GO:0030170 P:GO:0006730 P:GO:0006563 F:GO:0004372 C:GO:0005739 P:GO:0006800 P:GO:0019464	EC:2.1.2.1,
KSLR1-H01	hydroxypyruvate reductase	421	20	1e-57	0.98	8	F:GO:0051287 C:GO:0005777 F:GO:0008465 P:GO:0009854 P:GO:0006544 P:GO:0006563 P:GO:0006566 P:GO:0046487	EC:1.1.1.29,
KSLFI6-H12	hydroxypyruvate reductase	598	20	1e-96	0.96	8	F:GO:0051287 C:GO:0005777 F:GO:0008465 P:GO:0009854 P:GO:0006544 P:GO:0006563 P:GO:0006566 P:GO:0046487	EC:1.1.1.29,
KLLFI1-H11	hydroxypyruvate reductase	598	20	1e-44	0.91	8	F:GO:0051287 C:GO:0005777 F:GO:0008465 P:GO:0009854 P:GO:0006544 P:GO:0006563 P:GO:0006566 P:GO:0046487	EC:1.1.1.29,
KLLFIII2-D11	hydroxypyruvate reductase	681	20	1e-97	0.96	8	F:GO:0051287 C:GO:0005777 F:GO:0008465 P:GO:0009854 P:GO:0006544 P:GO:0006563 P:GO:0006566 P:GO:0046487	EC:1.1.1.29,
KLLFIII2-H12	hydroxypyruvate reductase	673	20	1e-95	0.95	8	F:GO:0051287 C:GO:0005777 F:GO:0008465 P:GO:0009854 P:GO:0006544 P:GO:0006563 P:GO:0006566 P:GO:0046487	EC:1.1.1.29,
KLLFIII2-F02	hydroxypyruvate reductase	730	20	1e-98	0.96	8	F:GO:0051287 C:GO:0005777 F:GO:0008465 P:GO:0009854 P:GO:0006544 P:GO:0006563 P:GO:0006566 P:GO:0046487	EC:1.1.1.29,
KSLFI6-H10	isopentenyl pyrophosphate isomerase	566	20	1e-38	0.92	8	P:GO:0015995 F:GO:0016787 F:GO:0000287 C:GO:0009507 P:GO:0015979 F:GO:0004452 P:GO:0006694 P:GO:0016114	EC:5.3.3.2,
KSLFII1-B04	leucine-rich repeat transmembrane protein	706	20	1e-56	0.78	8	P:GO:0006468 C:GO:0012505 C:GO:0016023 F:GO:0005524 F:GO:0004713 F:GO:0004674 P:GO:0007169 P:GO:0009069	EC:2.7.10, EC:2.7.11,
KSLFI1-H04	low temperature and salt responsive protein	576	20	1e-22	0.92	8	P:GO:0042538 P:GO:0009414 P:GO:0009409 C:GO:0005624 C:GO:0016023 C:GO:0005886 P:GO:0009737 C:GO:0016021
KSLFI7-F01	low temperature and salt responsive protein	605	20	1e-22	0.92	8	P:GO:0042538 P:GO:0009414 P:GO:0009409 C:GO:0005624 C:GO:0016023 C:GO:0005886 P:GO:0009737 C:GO:0016021
KLLFII3-F05	lysyl-trna synthetase	686	20	1e-33	0.8	8	F:GO:0003676 C:GO:0005739 F:GO:0004824 P:GO:0048481 F:GO:0005524 F:GO:0000287 P:GO:0006430 P:GO:0009085	EC:6.1.1.6,
KSLFI7-F09	meiotic serine proteinase	376	20	1e-57	0.79	8	C:GO:0012505 F:GO:0004289 C:GO:0016023 C:GO:0048196 C:GO:0005618 P:GO:0006508 C:GO:0009536 C:GO:0005739
KLLFIII2-H11	nadh-plastoquinone oxidoreductase subunit k	462	20	1e-27	0.87	8	P:GO:0006120 F:GO:0008137 P:GO:0006118 F:GO:0051539 C:GO:0009507 P:GO:0006744 P:GO:0006814 P:GO:0015992	EC:1.6.5.3,
KSLFIV1-G09	nadph dependent mannose 6-phosphate reductase	578	20	1e-49	0.88	8	C:GO:0005737 F:GO:0050088 P:GO:0006950 P:GO:0042843 P:GO:0019568 F:GO:0004033 C:GO:0005634 F:GO:0047641	EC:1.1.1.224, EC:1.1.1.200,
KSLFII1-F12	nonclathrin coat protein gamma - like protein	501	20	1e-59	0.82	8	F:GO:0005198 F:GO:0005515 C:GO:0005798 P:GO:0006461 P:GO:0006886 F:GO:0008565 P:GO:0016192 C:GO:0030117
KLLRI2-F09	peroxidase	397	20	1e-48	0.84	8	C:GO:0012505 P:GO:0042744 F:GO:0005506 F:GO:0020037 P:GO:0006118 F:GO:0005509 F:GO:0004601 P:GO:0006804	EC:1.11.1.7,
KSLFI8-D10	phosphoenolpyruvate carboxykinase	507	20	1e-59	0.95	8	C:GO:0005737 P:GO:0006094 F:GO:0016301 F:GO:0005515 F:GO:0004612 F:GO:0005524 P:GO:0006099 P:GO:0015976	EC:4.1.1.49,
KSLFI5-G03	phosphoenolpyruvate carboxykinase	674	20	1e-58	0.95	8	C:GO:0005737 P:GO:0006094 F:GO:0016301 F:GO:0005515 F:GO:0004612 F:GO:0005524 P:GO:0006099 P:GO:0015976	EC:4.1.1.49,
KLLFIII3-D09	preprotein translocase subunit	694	20	1e-103	0.86	8	P:GO:0065002 C:GO:0005886 F:GO:0005515 P:GO:0017038 F:GO:0005524 P:GO:0006605 C:GO:0042651 C:GO:0009507
KLLFIII2-H02	protein	534	20	1e-36	0.84	8	F:GO:0009055 F:GO:0005515 P:GO:0045454 P:GO:0006662 P:GO:0006118 P:GO:0006810 C:GO:0009507 F:GO:0015035
KSLFI3-F01	ribosomal protein s6	543	20	1e-38	0.99	8	C:GO:0000786 F:GO:0003677 P:GO:0006334 F:GO:0003735 C:GO:0022627 C:GO:0005634 P:GO:0006412 P:GO:0042254	EC:3.6.5.3,
KSLFI1-D02	sulfite reductase	564	20	1e-47	0.8	8	F:GO:0020037 F:GO:0050311 F:GO:0051539 C:GO:0009536 F:GO:0005515 F:GO:0016002 P:GO:0006118 P:GO:0006790	EC:1.8.7.1, EC:1.8.99.1,
KSLFII1-C09	ubiquinol-cytochrome c reductase-like protein	596	11	1e-14	0.9	8	C:GO:0005750 F:GO:0008121 P:GO:0006118 P:GO:0006122 F:GO:0045153 C:GO:0009536 P:GO:0015992 N:GO:0045285	EC:1.10.2.2,
KSLFIII1-E12	udp-glucose pyrophosphorylase	596	20	1e-41	0.91	8	C:GO:0012505 C:GO:0005737 F:GO:0003983 F:GO:0000287 P:GO:0005982 P:GO:0005985 P:GO:0006012 P:GO:0009117	EC:2.7.7.9,
KLLFII2-D03	vacuolar atpases	593	20	1e-76	0.85	8	C:GO:0009705 P:GO:0007030 P:GO:0009793 P:GO:0009832 F:GO:0046961 P:GO:0015992 C:GO:0016469 P:GO:0006119	EC:3.6.3.14,
KLLFI3-B10	vacuolar atpases	638	20	1e-75	0.85	8	C:GO:0009705 P:GO:0007030 P:GO:0009793 P:GO:0009832 F:GO:0046961 P:GO:0015992 C:GO:0016469 P:GO:0006119	EC:3.6.3.14,
KSLFI6-B12	vacuolar h+-atpase catalytic subunit	619	20	1e-14	0.92	8	F:GO:0046933 P:GO:0015986 F:GO:0046872 F:GO:0005524 F:GO:0042624 F:GO:0046961 C:GO:0045259 P:GO:0006144	EC:3.6.3.14, EC:3.6.1.3,
KSLFIV1-H11	---NA---	93	0	1.0E--	-	7	P:GO:0042309 F:GO:0050825 P:GO:0050826 F:GO:0003735 C:GO:0005840 P:GO:0006412 P:GO:0042254	-
KSLR1-H05	---NA---	193	0	1.0E--	-	7	P:GO:0042309 F:GO:0050825 P:GO:0050826 F:GO:0003735 C:GO:0005840 P:GO:0006412 P:GO:0042254	-
KSLFI5-C09	---NA---	75	0	1.0E--	-	7	P:GO:0042309 F:GO:0050825 P:GO:0050826 F:GO:0003735 C:GO:0005840 P:GO:0006412 P:GO:0042254	-
KSLFI7-F10	acyl carrier protein	167	20	1e-17	0.82	7	P:GO:0006633 F:GO:0000036 C:GO:0005759 F:GO:0048037 F:GO:0031177 P:GO:0006810 P:GO:0042967
KLLFII1-E06	acyl carrier protein	563	20	1e-37	0.74	7	P:GO:0006633 F:GO:0000036 F:GO:0048037 F:GO:0031177 P:GO:0009416 P:GO:0006810 P:GO:0042967
KSLFI7-D04	af346305_1s-adenosyl-l-methionine synthetase	686	20	1e-40	0.99	7	F:GO:0030955 F:GO:0005524 P:GO:0006730 F:GO:0004478 F:GO:0050897 F:GO:0000287 P:GO:0006555	EC:2.5.1.6,
KSLFI8-F07	alcohol dehydrogenase	613	20	1e-71	0.9	7	F:GO:0003979 C:GO:0005737 F:GO:0004022 F:GO:0008270 P:GO:0005982 P:GO:0005985 P:GO:0009117	EC:1.1.1.22, EC:1.1.1.1,
KLLFII2-E01	alcohol dehydrogenase	639	20	1e-57	0.91	7	F:GO:0003979 C:GO:0005737 F:GO:0004022 F:GO:0008270 P:GO:0005982 P:GO:0005985 P:GO:0009117	EC:1.1.1.22, EC:1.1.1.1,
KSLFI7-A02	alpha ( ) fucosyltransferase	426	20	1e-33	0.91	7	P:GO:0010493 C:GO:0005794 C:GO:0016023 F:GO:0017060 P:GO:0006486 C:GO:0016021 P:GO:0009247	EC:2.4.1.65,
CSL1-E07	alpha tubulin 1	357	20	1e-52	1	7	P:GO:0007018 C:GO:0043234 F:GO:0005525 P:GO:0051258 F:GO:0005198 F:GO:0003924 C:GO:0005874	EC:3.6.5.1, EC:3.6.5.2, EC:3.6.5.3, EC:3.6.5.4,
KLLFIII2-F10	alpha-galactosidase	647	20	1e-71	0.77	7	C:GO:0012505 F:GO:0004557 C:GO:0016023 P:GO:0045045 P:GO:0001575 P:GO:0006012 P:GO:0046486	EC:3.2.1.22,
KSLFI1-A04	alpha-tubulin	482	20	1e-68	0.92	7	P:GO:0007018 C:GO:0043234 F:GO:0005525 P:GO:0051258 F:GO:0005198 F:GO:0003924 C:GO:0005874	EC:3.6.5.1, EC:3.6.5.2, EC:3.6.5.3, EC:3.6.5.4,
CSL1-C10	apolipoprotein a-i binding protein	471	20	1e-41	0.76	7	F:GO:0004733 P:GO:0042817 C:GO:0005786 C:GO:0005576 P:GO:0009968 C:GO:0009536 P:GO:0008615	EC:1.4.3.5, EC:3.6.5.4,
KLLFI1-B04	arf1_5 -family small gtpase	586	20	1e-56	0.97	7	F:GO:0005525 F:GO:0005515 F:GO:0016004 P:GO:0006886 P:GO:0007264 C:GO:0005739 F:GO:0005215
KLLFII2-C05	basic leucine zipper transcription factor cat103	289	20	1e-39	0.95	7	F:GO:0005506 F:GO:0048529 P:GO:0006118 P:GO:0015995 C:GO:0009706 P:GO:0015979 C:GO:0009535	EC:1.14.13.81,
KSLFII1-C07	beta--glucanase	706	20	1e-24	0.85	7	P:GO:0006952 C:GO:0005773 F:GO:0042973 P:GO:0009607 F:GO:0043169 P:GO:0005982 P:GO:0005985	EC:3.2.1.39,
KSLFI7-F05	caffeoyl-3-o-methyltransferase	679	20	1e-34	0.97	7	F:GO:0042409 P:GO:0009809 P:GO:0006950 F:GO:0005509 F:GO:0000287 P:GO:0009805 P:GO:0009811	EC:2.1.1.104,
KSLFI8-B02	calreticulin protein	615	20	1e-79	0.9	7	F:GO:0005529 P:GO:0006457 C:GO:0005788 C:GO:0016023 F:GO:0005509 F:GO:0051082 F:GO:0008270
CSL1-F10	calreticulin protein	684	20	1e-79	0.9	7	F:GO:0005529 P:GO:0006457 C:GO:0005788 C:GO:0016023 F:GO:0005509 F:GO:0051082 F:GO:0008270
KSLFI1-B04	carbonic anhydrase	722	20	1e-83	0.89	7	F:GO:0008270 F:GO:0005515 C:GO:0009507 F:GO:0004089 P:GO:0015976 P:GO:0006730 P:GO:0006807	EC:4.2.1.1,
KSLRII1-E03	carbonic anhydrase	579	20	1e-54	0.87	7	F:GO:0008270 F:GO:0005515 C:GO:0009507 F:GO:0004089 P:GO:0015976 P:GO:0006730 P:GO:0006807	EC:4.2.1.1,
KLLFIII3-G10	carbonicchloroplast precursor	626	20	1e-68	0.87	7	F:GO:0008270 F:GO:0005515 C:GO:0009507 F:GO:0004089 P:GO:0015976 P:GO:0006730 P:GO:0006807	EC:4.2.1.1,
KLLFIII3-E08	chloroplast photosystem ii 22 kda component	529	20	1e-43	0.84	7	F:GO:0051738 P:GO:0009765 C:GO:0009523 F:GO:0016168 P:GO:0010196 C:GO:0016021 C:GO:0009507
KLLFIII2-B02	chloroplast ribulose--bisphosphate carboxylase oxygenase activase small protein isoform	522	20	1e-79	0.91	7	F:GO:0016984 F:GO:0043531 F:GO:0005524 F:GO:0046863 C:GO:0009573 P:GO:0015977 P:GO:0046487	EC:4.1.1.39,
CSL2-H04	class i chitinase	286	20	1e-48	0.63	7	F:GO:0008843 P:GO:0006032 F:GO:0016231 C:GO:0016023 P:GO:0016998 P:GO:0051707 F:GO:0008061
KLLFI3-A03	copper zinc superoxide dismutase	420	20	1e-21	0.92	7	F:GO:0016209 P:GO:0006979 F:GO:0005507 C:GO:0005777 F:GO:0004784 P:GO:0006801 F:GO:0008270	EC:1.15.1.1,
KSLFI4-A11	cytochrome b5	656	20	1e-16	0.88	7	C:GO:0005789 C:GO:0005792 F:GO:0005506 F:GO:0020037 P:GO:0006118 P:GO:0006810 C:GO:0016021
KSLFI4-E08	cytoplasmic aconitate hydratase	571	20	1e-23	0.93	7	C:GO:0005737 P:GO:0006979 F:GO:0005506 F:GO:0051539 F:GO:0003994 P:GO:0006097 P:GO:0019643	EC:4.2.1.3,
CSL1-F08	dnaj protein homolog atj3	236	20	1e-27	0.9	7	P:GO:0006457 P:GO:0006950 F:GO:0031072 F:GO:0051082 C:GO:0016020 F:GO:0008270 C:GO:0005739
KLLFIII3-A11	ferrodoxin precursor	368	20	1e-26	0.74	7	F:GO:0005506 F:GO:0009055 F:GO:0051537 F:GO:0005515 C:GO:0009507 P:GO:0006810 P:GO:0006118
KSLRII1-B04	fimbriata-associated protein	677	20	1e-40	0.92	7	C:GO:0009524 F:GO:0005515 P:GO:0006511 C:GO:0005819 P:GO:0045910 C:GO:0005634 C:GO:0019005
KSLFI7-B04	fimbriata-associated protein	654	20	1e-39	0.89	7	C:GO:0009524 F:GO:0005515 P:GO:0006511 C:GO:0005819 P:GO:0045910 C:GO:0005634 C:GO:0019005
KSLFI7-G05	germin-like protein	347	20	1e-14	0.84	7	F:GO:0045735 F:GO:0004872 F:GO:0030145 C:GO:0016023 C:GO:0005618 P:GO:0009734 C:GO:0048046
KSLRII2-A02	glutamate receptor	721	20	1e-14	0.74	7	C:GO:0016023 C:GO:0016020 F:GO:0004970 F:GO:0005234 P:GO:0006811 P:GO:0007165 P:GO:0007268
KSLFII1-H04	granule-bound starch synthase i	458	20	1e-21	0.85	7	C:GO:0009501 F:GO:0033840 F:GO:0004373 F:GO:0009011 P:GO:0019252 C:GO:0009507 P:GO:0005985	EC:2.4.1.242, EC:2.4.1.11, EC:2.4.1.21,
KSLFI8-H08	heat shock cognate 70 kdaexpressed	661	20	1e-76	0.89	7	P:GO:0006457 P:GO:0009644 P:GO:0009617 F:GO:0005524 P:GO:0042542 C:GO:0005829 P:GO:0009615
KSLFI7-D10	homogentisate phytyltransferase vte2-1	652	20	1e-29	0.67	7	P:GO:0010189 P:GO:0009915 F:GO:0010176 P:GO:0031347 C:GO:0016020 C:GO:0009536 P:GO:0009266
KSLFI5-E02	homogentisate phytyltransferase vte2-1	693	20	1e-09	0.6	7	P:GO:0010189 P:GO:0009915 F:GO:0010176 P:GO:0031347 C:GO:0016020 C:GO:0009536 P:GO:0009266
KSLFI5-F08	homogentisic acid geranylgeranyl transferase	709	18	1e-05	0.6	7	P:GO:0010189 P:GO:0009915 F:GO:0010176 P:GO:0031347 C:GO:0016020 C:GO:0009536 P:GO:0009266
KSLFIV1-A11	kda subunit of rna polymerase ii	541	20	1e-41	0.74	7	F:GO:0003899 C:GO:0005665 P:GO:0006366 F:GO:0000166 C:GO:0005730 P:GO:0006144 P:GO:0006206	EC:2.7.7.6,
KLLFI2-B10	leucine zipper protein	695	20	1e-121	0.97	7	F:GO:0005506 F:GO:0048529 P:GO:0006118 P:GO:0015995 C:GO:0009706 P:GO:0015979 C:GO:0009535	EC:1.14.13.81,
KLLRI2-G10	peroxidase	666	20	1e-19	0.79	7	F:GO:0020037 F:GO:0005506 F:GO:0004601 F:GO:0005509 P:GO:0006979 P:GO:0006118 P:GO:0006804	EC:1.11.1.7,
KLLRI2-G06	peroxidase	460	20	1e-19	0.79	7	F:GO:0020037 F:GO:0005506 F:GO:0004601 F:GO:0005509 P:GO:0006979 P:GO:0006118 P:GO:0006804	EC:1.11.1.7,
KSLFI6-D09	phenylalanine ammonia-lyase	517	20	1e-31	0.91	7	C:GO:0005737 F:GO:0045548 F:GO:0016211 P:GO:0009698 P:GO:0006559 P:GO:0006570 P:GO:0009821	EC:4.3.1.5,
KSLFI4-F02	phenylalanine ammonia-lyase	713	20	1e-27	0.9	7	C:GO:0005737 F:GO:0045548 F:GO:0016211 P:GO:0009698 P:GO:0006559 P:GO:0006570 P:GO:0009821	EC:4.3.1.5,
KSLFI4-F04	phenylalanine ammonia-lyase	592	20	1e-24	0.89	7	C:GO:0005737 F:GO:0045548 F:GO:0016211 P:GO:0009698 P:GO:0006559 P:GO:0006570 P:GO:0009821	EC:4.3.1.5,
KLLFIII2-G07	phosphoglycerate kinase	617	20	1e-39	0.92	7	P:GO:0019253 F:GO:0004618 F:GO:0005524 P:GO:0006096 C:GO:0009507 P:GO:0006094 P:GO:0016310	EC:2.7.2.3,
KLLRI2-B03	phosphoserine aminotransferase	544	20	1e-37	0.8	7	F:GO:0030170 F:GO:0004648 C:GO:0009507 P:GO:0006564 P:GO:0006544 P:GO:0006566 P:GO:0042816	EC:2.6.1.52,
KSLRII1-A02	photosystem ii protein i	729	20	1e-15	0.97	7	N:GO:0030090 C:GO:0009539 P:GO:0009769 F:GO:0048038 F:GO:0016168 C:GO:0016021 C:GO:0009507
KLLFII3-A05	protein	589	20	1e-88	0.75	7	F:GO:0003677 F:GO:0005515 P:GO:0048510 P:GO:0008219 C:GO:0005634 P:GO:0016481 C:GO:0005739
KSLFIV1-D04	protein disulfide isomerase	632	20	1e-101	0.75	7	P:GO:0045454 C:GO:0016023 C:GO:0005783 F:GO:0030508 F:GO:0016853 P:GO:0006979 P:GO:0006118
CSL1-H02	pyruvate kinase	698	20	1e-48	0.97	7	F:GO:0004743 F:GO:0030955 F:GO:0000287 P:GO:0006096 P:GO:0006094 P:GO:0006144 P:GO:0015976	EC:2.7.1.40,
KSLFII1-F06	ribosomal protein s12	647	20	1e-32	0.98	7	F:GO:0003735 C:GO:0015935 C:GO:0009507 P:GO:0006412 F:GO:0019843 P:GO:0046677 P:GO:0042254	EC:3.6.5.3,
KLLFII2-C08	ribosomal protein s3	492	20	1e-20	0.95	7	C:GO:0005763 C:GO:0000312 F:GO:0003735 C:GO:0009507 P:GO:0006412 F:GO:0019843 P:GO:0042254	EC:3.6.5.3,
KSLFI3-B08	s-adenosylmethionine synthetase	671	20	1e-15	1	7	P:GO:0006556 F:GO:0050897 P:GO:0009693 F:GO:0004478 F:GO:0030955 F:GO:0005524 F:GO:0000287	EC:2.5.1.6,
KSLRII2-E06	s-adenosylmethionine synthetase	715	20	1e-88	0.97	7	F:GO:0030955 F:GO:0005524 P:GO:0006730 F:GO:0004478 F:GO:0050897 F:GO:0000287 P:GO:0006555	EC:2.5.1.6,
KLLFII3-F06	s-adenosylmethionine synthetase	706	20	1e-78	0.95	7	F:GO:0050897 P:GO:0009693 P:GO:0006730 F:GO:0004478 F:GO:0030955 F:GO:0005524 F:GO:0000287	EC:2.5.1.6,
KLLRI2-E04	sorting nexin 1	694	7	1e-09	0.89	7	C:GO:0005792 P:GO:0008333 F:GO:0035091 C:GO:0030904 C:GO:0005771 P:GO:0007242 F:GO:0005515
KSLFIV1-C11	sucrose synthase	661	20	1e-66	0.9	7	P:GO:0010098 P:GO:0005986 F:GO:0016157 C:GO:0009505 P:GO:0001666 P:GO:0009058 P:GO:0005982	EC:2.4.1.13,
KSLFI8-H04	transporter protein	687	20	1e-52	0.74	7	C:GO:0005886 P:GO:0008643 F:GO:0005366 C:GO:0009536 P:GO:0006812 P:GO:0015798 P:GO:0015850
KSLFI6-A06	udp-glucose pyrophosphorylase	679	20	1e-41	0.9	7	C:GO:0005737 F:GO:0003983 F:GO:0000287 P:GO:0005985 P:GO:0005982 P:GO:0006012 P:GO:0009117	EC:2.7.7.9,
KLLFI1-C05	violaxanthin de-epoxidase precursor	580	19	1e-21	0.82	7	F:GO:0046422 C:GO:0016020 C:GO:0009579 F:GO:0005488 C:GO:0009507 P:GO:0006810 F:GO:0005215	EC:1.10.99.3,
KLLFI1-A08	zinc finger protein	341	20	1e-38	0.87	7	F:GO:0003677 F:GO:0016301 C:GO:0016023 F:GO:0005515 P:GO:0009640 C:GO:0005634 F:GO:0008270
KSLFI8-A06	phosphoglycerate mutase [Ricinus ...	654	20	1e-59	0.85	6	C:GO:0005737 F:GO:0030145 P:GO:0006950 F:GO:0004619 P:GO:0006096 P:GO:0006094	EC:5.4.2.1,
KLLFI1-G10	DnaJ protein homolog (DNAJ-1	646	20	1e-10	0.85	6	P:GO:0006457 F:GO:0051082 P:GO:0006950 F:GO:0031072 F:GO:0008270 C:GO:0005886
KSLFII1-B09	1-aminocyclopropane-1-carboxylate oxidase	653	20	1e-13	0.91	6	P:GO:0009693 P:GO:0009835 F:GO:0031418 F:GO:0005506 P:GO:0006950 F:GO:0009815	EC:1.14.17.4,
KSLFIII1-A04	1-aminocyclopropane-1-carboxylate oxidase	685	20	1e-62	0.87	6	P:GO:0009693 P:GO:0009835 F:GO:0031418 F:GO:0005506 P:GO:0006950 F:GO:0009815	EC:1.14.17.4,
KSLFIV1-E09	1-aminocyclopropane-1-carboxylate oxidase	685	20	1e-60	0.88	6	P:GO:0009693 P:GO:0009835 F:GO:0031418 F:GO:0005506 P:GO:0006950 F:GO:0009815	EC:1.14.17.4,
KSLFI3-H08	1-aminocyclopropane-1-carboxylate oxidase	666	20	1e-17	0.92	6	P:GO:0009693 P:GO:0009835 F:GO:0031418 F:GO:0005506 P:GO:0006950 F:GO:0009815	EC:1.14.17.4,
KSLFI5-C10	1-aminocyclopropane-1-carboxylate oxidase	403	20	1e-45	0.91	6	P:GO:0009693 P:GO:0009835 F:GO:0031418 F:GO:0005506 P:GO:0006950 F:GO:0009815	EC:1.14.17.4,
CSL1-F06	1-aminocyclopropane-1-carboxylate oxidase	316	20	1e-17	0.92	6	P:GO:0009693 P:GO:0009835 F:GO:0031418 F:GO:0005506 P:GO:0006950 F:GO:0009815	EC:1.14.17.4,
KLLRI2-H05	1-aminocyclopropane-1-carboxylate oxidase	527	20	1e-61	0.88	6	P:GO:0009693 P:GO:0009835 F:GO:0031418 F:GO:0005506 P:GO:0006950 F:GO:0009815	EC:1.14.17.4,
KSLFI1-G05	12-oxophytodienoate reductase	700	20	1e-115	0.91	6	C:GO:0005737 P:GO:0010150 P:GO:0009695 F:GO:0016629 F:GO:0010181 P:GO:0009751	EC:1.3.1.42,
KSLFI1-D05	3-deoxy-d-arabino-heptulosonate 7-phosphate synthase	488	20	1e-42	0.95	6	F:GO:0003849 F:GO:0016829 C:GO:0009507 P:GO:0000162 P:GO:0006571 P:GO:0009094	EC:2.5.1.54,
CSL2-C08	4-hydroxy-3-methylbut-2-en-1-yl diphosphate synthase	407	19	1e-36	0.93	6	F:GO:0046429 P:GO:0009617 P:GO:0016114 F:GO:0051539 C:GO:0009507 P:GO:0019288	EC:1.17.4.3,
KSLFI5-H08	40s ribosomal protein s23	672	20	1e-68	0.93	6	C:GO:0022626 F:GO:0003735 C:GO:0015935 P:GO:0006412 C:GO:0005739 P:GO:0042254	EC:3.6.5.3,
KSLFI3-C06	40s ribosomal protein s30	727	20	1e-21	0.9	6	C:GO:0005840 P:GO:0006464 F:GO:0003735 F:GO:0005515 P:GO:0006412 P:GO:0042254	EC:3.6.5.3,
CSL1-D09	40s ribosomal protein s4	643	20	1e-77	0.93	6	F:GO:0003735 C:GO:0022627 P:GO:0006412 F:GO:0019843 C:GO:0005739 P:GO:0042254	EC:3.6.5.3,
KLLRI2-E10	60s ribosomal protein l23a	479	20	1e-31	0.97	6	P:GO:0042254 F:GO:0003735 C:GO:0022625 P:GO:0006412 F:GO:0019843 F:GO:0000166	EC:3.6.5.3,
KSLFI1-A05	60s ribosomal protein l37a	631	20	1e-30	0.98	6	C:GO:0005840 P:GO:0042254 F:GO:0003735 F:GO:0008270 P:GO:0006412 C:GO:0005739	EC:3.6.5.3,
KSLFI1-B08	abc4 (aberrant chloroplast development 4)	577	6	1e-14	0.85	6	P:GO:0009772 P:GO:0010236 F:GO:0004659 C:GO:0009507 C:GO:0016020 P:GO:0042372
KSLFI1-C07	acyl-acp thioesterase	649	20	1e-64	0.9	6	P:GO:0006633 F:GO:0000036 F:GO:0016787 C:GO:0009507 P:GO:0006810 P:GO:0042967
KSLFI6-C04	adenylate kinase	692	20	1e-60	0.78	6	F:GO:0004017 F:GO:0005524 C:GO:0009507 C:GO:0005739 P:GO:0006144 P:GO:0046034	EC:2.7.4.3,
KLLFI1-D09	amino acid transport protein aat1	128	20	1e-13	0.86	6	P:GO:0043091 C:GO:0005886 C:GO:0043231 F:GO:0015181 P:GO:0051938 F:GO:0005313
KLLFII3-E10	apolipoprotein a-i binding protein	676	20	1e-70	0.72	6	F:GO:0004733 P:GO:0042817 F:GO:0005515 C:GO:0005576 C:GO:0009536 P:GO:0008615	EC:1.4.3.5,
CSL2-G06	at4g01710 t15b16_22	425	17	1e-32	0.73	6	P:GO:0009825 C:GO:0005885 P:GO:0007015 P:GO:0010090 P:GO:0030041 F:GO:0003779
KLLFII3-C01	at4g33010 f26p21_130	739	20	1e-77	0.92	6	F:GO:0004375 F:GO:0030170 P:GO:0006544 C:GO:0005739 P:GO:0006563 P:GO:0006566	EC:1.4.4.2,
KSLFI3-C12	at4g34190 f28a23_50	662	11	1e-12	0.87	6	P:GO:0009644 P:GO:0048481 F:GO:0016168 F:GO:0003700 C:GO:0005667 P:GO:0045449
KLLFI2-A02	bile acid:sodium symporter family protein	466	20	1e-21	0.84	6	F:GO:0008508 P:GO:0015711 C:GO:0016021 C:GO:0009536 P:GO:0006814 P:GO:0015721
CSL1-E02	chitinase	336	20	1e-33	0.81	6	F:GO:0004568 P:GO:0006032 C:GO:0016023 P:GO:0016998 P:GO:0051707 F:GO:0008061	EC:3.2.1.14,
KLLRI2-H07	chitinase	500	20	1e-40	0.8	6	F:GO:0004568 P:GO:0006032 C:GO:0016023 P:GO:0016998 P:GO:0051707 F:GO:0008061	EC:3.2.1.14,
KSLFI1-F01	cystathionine gamma-synthase	646	20	1e-60	0.9	6	F:GO:0030170 F:GO:0016829 C:GO:0009507 F:GO:0003962 P:GO:0006534 P:GO:0006555	EC:2.5.1.48,
KSLFII1-B03	cysteine synthase	518	20	1e-44	0.94	6	F:GO:0050461 F:GO:0030170 F:GO:0004124 P:GO:0006535 F:GO:0047458 C:GO:0009333	EC:2.5.1.52, EC:2.5.1.47, EC:2.5.1.51,
KSLR1-F02	dehydroascorbate reductase	682	20	1e-47	0.88	6	P:GO:0010193 F:GO:0045174 P:GO:0009753 P:GO:0006118 P:GO:0006749 P:GO:0019852	EC:1.8.5.1,
KLLFI2-B04	dehydroascorbate reductase	716	12	1e-06	0.7	6	P:GO:0010193 F:GO:0045174 P:GO:0009753 P:GO:0006118 P:GO:0006749 P:GO:0019852	EC:1.8.5.1,
KSLFI6-H04	elongation factor 1-expressed	378	20	1e-15	0.92	6	F:GO:0003746 F:GO:0005525 F:GO:0003924 C:GO:0005576 C:GO:0005840 P:GO:0006448	EC:3.6.5.1, EC:3.6.5.2, EC:3.6.5.3, EC:3.6.5.4,
KSLFI1-A06	est_hevbresterase precursor (early nodule-specific protein homolog) (latex allergen hev b 13)	660	20	1e-22	0.74	6	F:GO:0016788 C:GO:0016023 P:GO:0006952 F:GO:0019863 C:GO:0009536 C:GO:0019814
KSLFI7-G01	ferritin	694	20	1e-15	0.74	6	P:GO:0006879 F:GO:0008199 F:GO:0004322 C:GO:0009507 P:GO:0006826 P:GO:0015994	EC:1.16.3.1,
KLLFI3-D02	glucose-6-phosphate dehydrogenase	670	20	1e-51	0.77	6	F:GO:0005488 F:GO:0004345 C:GO:0009507 C:GO:0005739 P:GO:0009051 P:GO:0006749	EC:1.1.1.49,
KSLFIV1-G02	glutamyl-trna synthetase	508	20	1e-19	0.84	6	F:GO:0004818 P:GO:0006424 F:GO:0005524 C:GO:0009536 C:GO:0009332 P:GO:0015994	EC:6.1.1.17,
KLLFII3-G07	glutathione peroxidase	576	20	1e-36	0.94	6	F:GO:0047066 F:GO:0004602 C:GO:0009507 P:GO:0006979 P:GO:0006749 P:GO:0006804	EC:1.11.1.12, EC:1.11.1.9,
KLLFIII2-G08	glutathione peroxidase	658	20	1e-21	0.82	6	F:GO:0047066 F:GO:0004602 C:GO:0005737 P:GO:0006979 P:GO:0006749 P:GO:0006804	EC:1.11.1.12, EC:1.11.1.9,
KSLFI3-B03	glutathione s-transferase	549	20	1e-14	0.92	6	F:GO:0004364 F:GO:0004462 P:GO:0006749 P:GO:0006803 P:GO:0005975 P:GO:0006090	EC:2.5.1.18, EC:4.4.1.5,
KSLFI8-D06	gtp-binding protein	592	20	1e-27	0.84	6	F:GO:0015450 C:GO:0016021 F:GO:0003924 P:GO:0045036 C:GO:0009707 F:GO:0005525	EC:3.6.5.1, EC:3.6.5.2, EC:3.6.5.3, EC:3.6.5.4,
KLLFIII2-E08	gtp-binding protein	639	20	1e-50	0.87	6	F:GO:0015450 F:GO:0005525 C:GO:0009707 F:GO:0016787 P:GO:0006886 C:GO:0016021
KSLRII2-C07	h+-transporting atp synthase chain 9-like protein	678	18	1e-31	0.81	6	F:GO:0015078 C:GO:0016021 P:GO:0015986 C:GO:0045263 F:GO:0016820 C:GO:0009507	EC:3.6.3,
KSLRII1-E02	histone h1	606	20	1e-27	0.86	6	C:GO:0000786 F:GO:0003677 P:GO:0006334 P:GO:0006950 C:GO:0005634 C:GO:0005739
KSLFIII1-B01	histone h3	696	20	1e-67	0.98	6	C:GO:0000786 F:GO:0003677 P:GO:0006334 C:GO:0005634 C:GO:0009536 C:GO:0005739
CSL2-F03	histone h3	527	20	1e-48	0.98	6	C:GO:0000786 F:GO:0003677 P:GO:0006334 C:GO:0005634 C:GO:0009536 C:GO:0005739
KLLFII2-E10	histone h3	578	20	1e-68	0.97	6	C:GO:0000786 F:GO:0003677 P:GO:0006334 C:GO:0005634 C:GO:0009536 C:GO:0005739
CSL2-H07	homogentisate phytyltransferase vte2-1	335	20	1e-10	0.68	6	P:GO:0010189 P:GO:0009915 F:GO:0010176 P:GO:0031347 C:GO:0016021 P:GO:0009266
KSLFI5-A11	hydroperoxide lyase	626	20	1e-69	0.78	6	F:GO:0020037 F:GO:0004497 F:GO:0005506 F:GO:0016829 C:GO:0009536 P:GO:0006118
KSLFI5-H04	map3ka (mitogen-activated protein kinase kinase kinase 3) kinase	723	20	1e-77	0.67	6	P:GO:0006468 F:GO:0005524 F:GO:0004713 F:GO:0004674 C:GO:0005739 P:GO:0009069	EC:2.7.10, EC:2.7.11,
KSLFII1-A03	mitochondrial precursor (glycine cleavage system t protein)	384	20	1e-24	0.83	6	P:GO:0006546 F:GO:0004047 F:GO:0008483 C:GO:0005739 P:GO:0006563 P:GO:0006566	EC:2.1.2.10, EC:2.6.1,
KLLFII3-F11	myo-inositol 1-phosphate synthase	340	20	1e-36	0.83	6	C:GO:0005737 F:GO:0005488 P:GO:0008654 F:GO:0004512 P:GO:0006021 P:GO:0019872	EC:5.5.1.4,
KSLRII2-B12	na+ dependent ileal bile acid transporter	714	18	1e-22	0.88	6	F:GO:0008508 P:GO:0015711 C:GO:0016021 C:GO:0009536 P:GO:0006814 P:GO:0015721
KLLFI1-E04	oxygen-evolving enhancer protein 1	642	20	1e-48	0.97	6	F:GO:0030145 C:GO:0019898 F:GO:0005509 P:GO:0042549 C:GO:0009507 C:GO:0009654
KLLFII2-G01	pathogenesis-related protein 4b	645	20	1e-25	0.83	6	P:GO:0042742 F:GO:0004568 P:GO:0006032 P:GO:0016998 P:GO:0050832 F:GO:0008061	EC:3.2.1.14,
KSLR1-E02	plastid ribulose--bisphosphate carboxylase oxygenase small subunit	471	20	1e-31	0.9	6	P:GO:0019253 F:GO:0016984 F:GO:0004497 P:GO:0009853 C:GO:0009573 P:GO:0046487	EC:4.1.1.39,
KSLFI6-D10	plastid ribulose--bisphosphate carboxylase oxygenase small subunit	451	20	1e-28	0.93	6	P:GO:0019253 F:GO:0016984 F:GO:0004497 P:GO:0009853 C:GO:0009573 P:GO:0046487	EC:4.1.1.39,
KSLRII2-B08	plastid ribulose--bisphosphate carboxylase oxygenase small subunit	700	20	1e-30	0.92	6	P:GO:0019253 F:GO:0016984 F:GO:0004497 P:GO:0009853 C:GO:0009573 P:GO:0046487	EC:4.1.1.39,
KSLFI6-F12	pointed first leaf	710	20	1e-45	0.93	6	C:GO:0022626 F:GO:0003735 F:GO:0003723 C:GO:0015935 P:GO:0006412 P:GO:0042254	EC:3.6.5.3,
KSLFI3-D09	potassium channel	725	20	1e-46	0.9	6	P:GO:0048767 P:GO:0009651 P:GO:0006813 F:GO:0005242 F:GO:0005515 C:GO:0008076
KSLFI7-C10	protein	598	20	1e-55	0.98	6	C:GO:0005792 P:GO:0008333 C:GO:0030904 C:GO:0005771 P:GO:0042147 P:GO:0006886
KSLFI4-G10	protein	639	20	1e-60	0.87	6	C:GO:0005730 F:GO:0004004 F:GO:0003723 F:GO:0005524 P:GO:0006364 C:GO:0005739
KLLFII3-F08	protein kinase	581	20	1e-74	0.94	6	P:GO:0006468 F:GO:0005524 F:GO:0004713 F:GO:0004674 C:GO:0009536 P:GO:0009069	EC:2.7.10, EC:2.7.11,
KLLFIII3-C04	protein kinase family protein	688	20	1e-19	0.7	6	P:GO:0006468 F:GO:0005524 F:GO:0004713 F:GO:0004674 C:GO:0009536 P:GO:0009069	EC:2.7.10, EC:2.7.11,
KSLFIII1-F05	protein phosphatase 2c	621	20	1e-29	0.82	6	C:GO:0008287 P:GO:0009611 F:GO:0004722 P:GO:0006470 P:GO:0050832 F:GO:0000287
KLLRI2-B02	protein transport protein sec61 gamma subunit-like	579	20	1e-22	0.88	6	P:GO:0065002 C:GO:0005789 F:GO:0015450 P:GO:0006605 C:GO:0016021 C:GO:0009941
KLLFI2-E04	protochlorophyllide reductase precursor	792	20	1e-29	0.93	6	F:GO:0005488 F:GO:0016630 P:GO:0015995 P:GO:0019685 C:GO:0009507 C:GO:0005739	EC:1.3.1.33,
KLLFII1-B04	purine permease	671	20	1e-27	0.78	6	C:GO:0005887 P:GO:0006863 P:GO:0016036 F:GO:0015211 F:GO:0005345 P:GO:0015860
KSLFI1-F02	receptor-like protein kinase ark1	503	20	1e-55	0.81	6	C:GO:0016023 C:GO:0009536 F:GO:0005524 P:GO:0006468 F:GO:0004674 P:GO:0009069
KSLFI5-G02	ribosomal protein l10	742	20	1e-32	0.73	6	C:GO:0022626 P:GO:0042254 F:GO:0003735 C:GO:0009507 P:GO:0006412 F:GO:0019843	EC:3.6.5.3,
KLLFIII2-B05	ribosomal protein l18	624	20	1e-47	0.78	6	C:GO:0005840 P:GO:0042254 F:GO:0003735 F:GO:0003723 P:GO:0006412 C:GO:0009536	EC:3.6.5.3,
KLLRI2-G11	ribosomal protein l19 family protein	433	20	1e-14	0.91	6	C:GO:0005840 P:GO:0042254 F:GO:0003735 C:GO:0009507 P:GO:0006412 F:GO:0019843	EC:3.6.5.3,
KSLFIV1-C04	ribosomal protein l22	602	20	1e-16	0.82	6	F:GO:0003735 C:GO:0015934 C:GO:0009507 P:GO:0006412 F:GO:0019843 P:GO:0042254	EC:3.6.5.3,
KLLFIII3-H07	ribulose-bisphosphate carboxylase small chain precursor	660	20	1e-43	0.86	6	P:GO:0019253 F:GO:0016984 F:GO:0004497 P:GO:0009853 C:GO:0009573 P:GO:0046487	EC:4.1.1.39,
KSLFI8-H05	s-adenosylmethionine decarboxylase proenzyme	617	20	1e-39	0.91	6	P:GO:0006597 F:GO:0004014 P:GO:0008295 F:GO:0008792 P:GO:0006525 P:GO:0006560	EC:4.1.1.50, EC:4.1.1.19,
KSLFI3-F09	thioredoxin f	652	20	1e-20	0.86	6	P:GO:0045454 F:GO:0009055 F:GO:0005515 C:GO:0009507 P:GO:0006810 P:GO:0006118
CSL2-D11	transforming growthbeta receptor associated protein 1	385	20	1e-58	0.64	6	F:GO:0005160 P:GO:0045449 F:GO:0046332 C:GO:0016020 P:GO:0007179 P:GO:0016049
KSLFI1-E08	ubiquitin-like protein	581	20	1e-45	0.92	6	C:GO:0005737 P:GO:0016925 F:GO:0005515 F:GO:0000287 F:GO:0004427 P:GO:0006119
KLLFIII2-H06	vacuolar protein sorting 45	560	20	1e-50	0.78	6	C:GO:0005768 F:GO:0005515 P:GO:0016192 P:GO:0006886 C:GO:0005802 C:GO:0009705
KLLFI1-D01	vacuolar protein sorting-associated protein	572	20	1e-52	0.92	6	C:GO:0005792 P:GO:0008333 C:GO:0030904 C:GO:0005771 P:GO:0042147 P:GO:0006886
KSLFIII1-F02	xyloglucan endotransglycosylase	641	20	1e-55	0.91	6	F:GO:0016762 F:GO:0004553 P:GO:0006073 P:GO:0009832 C:GO:0005618 C:GO:0048046	EC:2.4.1.207, EC:3.2.1,
KLLFI2-C10	xyloglucan endotransglycosylase	737	20	1e-20	0.8	6	F:GO:0004553 C:GO:0012505 C:GO:0048046 C:GO:0005618 P:GO:0006073 F:GO:0016762	EC:3.2.1, EC:2.4.1.207,
KLLFII2-E06	xyloglucan endotransglycosylase	538	20	1e-55	0.9	6	F:GO:0016762 F:GO:0004553 P:GO:0006073 P:GO:0009832 C:GO:0005618 C:GO:0048046	EC:2.4.1.207, EC:3.2.1,
KLLFIII2-A03	xyloglucan endotransglycosylase	578	20	1e-77	0.86	6	F:GO:0004553 C:GO:0012505 C:GO:0048046 C:GO:0005618 P:GO:0006073 F:GO:0016762	EC:3.2.1, EC:2.4.1.207,
KSLFI7-A11	#NAME?	396	20	1e-46	0.9	5	F:GO:0030145 F:GO:0046537 C:GO:0005740 P:GO:0006950 P:GO:0006096
CSL1-E12	1-aminocyclopropane-1-carboxylate oxidase	499	20	1e-16	0.92	5	P:GO:0009693 P:GO:0009835 F:GO:0031418 F:GO:0005506 F:GO:0009815	EC:1.14.17.4,
KSLFI6-E08	1-interacting proteinexpressed	515	13	1e-20	0.69	5	C:GO:0009536 C:GO:0005576 P:GO:0007586 F:GO:0008047 P:GO:0016042
KSLFI5-E03	10 kda chaperonin	733	20	1e-28	0.81	5	P:GO:0006457 F:GO:0051087 F:GO:0005524 P:GO:0009408 C:GO:0009536
CSL2-D01	2-c-methyl-d-erythritol 4-phosphate cytidylyltransferase	424	20	1e-37	0.85	5	P:GO:0016114 F:GO:0050518 P:GO:0019288 C:GO:0009536 P:GO:0006694	EC:2.7.7.60,
KSLFI1-E01	40s ribosomal protein s11	667	20	1e-27	0.97	5	F:GO:0003735 C:GO:0022627 P:GO:0006412 F:GO:0019843 P:GO:0042254	EC:3.6.5.3,
KSLFI1-E02	40s ribosomal protein s17	663	20	1e-38	0.91	5	C:GO:0022626 F:GO:0003735 P:GO:0006412 C:GO:0005739 P:GO:0042254	EC:3.6.5.3,
KSLFI1-F11	6-phosphogluconate dehydrogenase	646	20	1e-35	0.95	5	C:GO:0012505 F:GO:0050661 P:GO:0006098 F:GO:0004616 P:GO:0019521	EC:1.1.1.44,
KLLFIII3-E03	60s ribosomal protein	476	20	1e-58	0.91	5	C:GO:0022626 F:GO:0003735 C:GO:0015934 P:GO:0006412 P:GO:0042254	EC:3.6.5.3,
KSLFI4-C12	60s ribosomal protein l14	776	20	1e-27	0.89	5	C:GO:0022626 P:GO:0042254 F:GO:0003735 P:GO:0006412 C:GO:0005783	EC:3.6.5.3,
CSL1-E08	60s ribosomal protein l36	393	20	1e-25	0.88	5	C:GO:0022626 F:GO:0003735 P:GO:0006412 C:GO:0009536 P:GO:0042254	EC:3.6.5.3,
KLLFI1-G04	abc transporter related	703	20	1e-63	0.79	5	F:GO:0016887 P:GO:0006810 C:GO:0016020 F:GO:0005215 F:GO:0005524
KLLFII3-H06	actin	526	20	1e-83	0.99	5	C:GO:0005856 C:GO:0005737 F:GO:0005524 F:GO:0005198 F:GO:0005515
KSLFII1-G10	adenine nucleotide translocase	714	20	1e-34	0.89	5	P:GO:0006810 F:GO:0005471 F:GO:0005524 C:GO:0016021 C:GO:0009507
KSLFI8-C12	adenine nucleotide translocator	406	20	1e-29	0.94	5	P:GO:0015865 F:GO:0005488 C:GO:0005743 F:GO:0005471 C:GO:0016021
KSLFII1-A12	ahotosystem ii d1 c-terminal processing protease	717	20	1e-40	0.86	5	F:GO:0004252 C:GO:0009543 P:GO:0007242 F:GO:0005515 P:GO:0006508	EC:3.4.21,
KLLFI1-B05	aldose reductase	665	20	1e-30	0.86	5	P:GO:0016070 F:GO:0003676 F:GO:0005524 C:GO:0005739 F:GO:0004386
KSLRII2-G02	alpha-expansin 6	701	20	1e-48	0.94	5	P:GO:0009739 P:GO:0010114 C:GO:0005576 C:GO:0016020 P:GO:0009664
KSLFI1-G01	aspartic proteinase	533	20	1e-32	0.9	5	C:GO:0012505 P:GO:0006665 C:GO:0005764 F:GO:0004194 P:GO:0006508	EC:3.4.23.1,
KSLFI3-E11	aspartic proteinase	442	20	1e-47	0.86	5	C:GO:0012505 P:GO:0006665 C:GO:0005764 F:GO:0004194 P:GO:0006508	EC:3.4.23.1,
KSLFI4-H10	aspartyl protease family protein	552	13	1e-23	0.63	5	C:GO:0012505 P:GO:0006508 P:GO:0006118 F:GO:0009055 F:GO:0051536
KSLFII1-B05	atcax5 (calcium exchanger 5) cation:cation antiporter	719	20	1e-29	0.67	5	P:GO:0006816 F:GO:0005515 F:GO:0015369 C:GO:0016020 P:GO:0006885
KLLFIII2-C05	atp-binding protein of abc transporter	628	20	1e-20	0.8	5	F:GO:0005488 P:GO:0006810 C:GO:0016021 F:GO:0017111 C:GO:0009507	EC:3.6.1.15,
KSLFI4-F12	auxin-induced protein	577	20	1e-24	0.84	5	P:GO:0009407 P:GO:0009734 F:GO:0004364 P:GO:0006749 P:GO:0006803	EC:2.5.1.18,
KSLFI4-A03	auxin-induced protein	662	20	1e-22	0.83	5	P:GO:0009407 P:GO:0009734 F:GO:0004364 P:GO:0006749 P:GO:0006803	EC:2.5.1.18,
KLLFI3-D06	bifunctional nuclease	264	18	1e-18	0.68	5	F:GO:0004519 P:GO:0006308 F:GO:0003676 C:GO:0016023 C:GO:0005739
KSLFI8-B04	bzip transcription factor atb2	687	20	1e-46	0.8	5	F:GO:0043565 F:GO:0046983 F:GO:0003700 P:GO:0006355 C:GO:0005667
KSLFIII1-D04	caffeic acid methyltransferase	681	20	1e-61	0.75	5	F:GO:0047763 P:GO:0051555 P:GO:0009805 P:GO:0009809 P:GO:0009811	EC:2.1.1.68,
KSLFIV1-C12	caffeic acid o-methyltransferase	599	20	1e-56	0.89	5	F:GO:0047763 P:GO:0009809 F:GO:0046983 P:GO:0009805 P:GO:0009811	EC:2.1.1.68,
KSLR1-A04	caffeoyl-o-methyltransferase-like protein	735	20	1e-39	0.89	5	F:GO:0042409 P:GO:0009809 F:GO:0000287 P:GO:0009805 P:GO:0009811	EC:2.1.1.104,
KLLFII3-G01	caffeoyl-o-methyltransferase-like protein	465	20	1e-70	0.9	5	F:GO:0042409 P:GO:0009809 F:GO:0000287 P:GO:0009805 P:GO:0009811	EC:2.1.1.104,
KSLFI3-A10	carotenoid cleavage dioxygenase 1	653	20	1e-112	0.92	5	C:GO:0005737 P:GO:0009414 P:GO:0016124 P:GO:0016121 F:GO:0016702	EC:1.13.11,
KSLFI3-F08	chitinase	652	20	1e-18	0.67	5	P:GO:0010262 C:GO:0016023 F:GO:0004568 P:GO:0006032 P:GO:0016998
KLLFII1-H05	chloroplast protein cp12	568	20	1e-12	0.89	5	P:GO:0019253 P:GO:0009744 F:GO:0005515 C:GO:0009570 P:GO:0018316
KSLRII2-F01	chloroplast ribulose--bisphosphate carboxylase oxygenase activase large protein isoform	755	20	1e-23	0.88	5	F:GO:0043531 F:GO:0005524 F:GO:0046863 F:GO:0005515 C:GO:0009507
KLLFII1-H06	chloroplast ribulose--bisphosphate carboxylase oxygenase activase large protein isoform	598	20	1e-57	0.93	5	F:GO:0016984 F:GO:0005524 C:GO:0009573 P:GO:0015977 P:GO:0046487	EC:4.1.1.39,
KLLFI3-D09	chloroplast ribulose--bisphosphate carboxylase oxygenase activase large protein isoform	456	20	1e-24	0.82	5	F:GO:0043531 F:GO:0005524 F:GO:0046863 F:GO:0005515 C:GO:0009507
KSLFIII1-C05	chloroplast ribulose--bisphosphate carboxylase oxygenase activase small protein isoform	616	20	1e-85	0.89	5	F:GO:0016984 F:GO:0005524 C:GO:0009573 P:GO:0015977 P:GO:0046487	EC:4.1.1.39,
KLLFII3-B02	chloroplast ribulose--bisphosphate carboxylase oxygenase activase small protein isoform	778	20	1e-86	0.87	5	F:GO:0016984 F:GO:0005524 C:GO:0009573 P:GO:0015977 P:GO:0046487	EC:4.1.1.39,
KLLFIII3-G09	chloroplast ribulose--bisphosphate carboxylase oxygenase activase small protein isoform	655	20	1e-86	0.87	5	F:GO:0016984 F:GO:0005524 C:GO:0009573 P:GO:0015977 P:GO:0046487	EC:4.1.1.39,
KSLFIV1-C07	chorismate synthase	572	17	1e-12	0.8	5	F:GO:0004107 C:GO:0009507 P:GO:0000162 P:GO:0006571 P:GO:0009094	EC:4.2.3.5,
KSLFI5-G08	cinnamoylreductase	712	20	1e-62	0.93	5	F:GO:0016621 F:GO:0050662 P:GO:0009805 P:GO:0009809 P:GO:0009811	EC:1.2.1.44,
CSL1-H06	cinnamyl alcohol dehydrogenase	405	20	1e-18	0.81	5	P:GO:0009809 F:GO:0045551 F:GO:0008270 P:GO:0009805 P:GO:0009811	EC:1.1.1.195,
KSLFII1-B11	citrate synthase	618	20	1e-22	0.8	5	P:GO:0006635 F:GO:0004108 P:GO:0006099 C:GO:0009514 P:GO:0006097	EC:2.3.3.1,
KSLFI1-B11	citrate synthase	482	19	1e-18	0.77	5	P:GO:0006635 F:GO:0004108 P:GO:0006099 C:GO:0009514 P:GO:0006097	EC:2.3.3.1,
KLLRI2-D05	class iv chitinase	561	20	1e-56	0.77	5	F:GO:0004568 P:GO:0006032 C:GO:0016023 P:GO:0016998 P:GO:0051707	EC:3.2.1.14,
KSLFI3-H04	cyclic nucleotide-gated cation channel	745	20	1e-53	0.67	5	P:GO:0006952 F:GO:0005222 C:GO:0005622 P:GO:0006812 C:GO:0017071
KLLRI2-B05	cyclic nucleotide-gated cation channel (DND 1)	393	10	1e-13	0.68	5	P:GO:0006952 F:GO:0005222 C:GO:0005622 P:GO:0006812 C:GO:0017071
KLLFII1-B06	cyclin-dependent kinaseregulatory subunit	569	8	1e-13	0.78	5	F:GO:0016301 P:GO:0007049 F:GO:0016538 N:GO:0000074 P:GO:0045859
KSLFIV1-G11	cyclophilin	173	20	1e-20	0.96	5	P:GO:0006457 F:GO:0042277 C:GO:0005737 P:GO:0007165 F:GO:0003755	EC:5.2.1.8,
CSL2-G05	cyp82g1 (cytochromefamilysubfamilypolypeptide 1) oxygen binding	478	20	1e-37	0.68	5	F:GO:0020037 F:GO:0005506 F:GO:0004497 F:GO:0008168 P:GO:0006118	EC:2.1.1,
KSLFIII1-B08	cytochrome p450	438	20	1e-15	0.78	5	F:GO:0020037 C:GO:0016021 F:GO:0004497 F:GO:0005506 P:GO:0006118
KLLFII1-A06	dicarboxylate tricarboxylate carrier	476	20	1e-78	0.9	5	F:GO:0017077 F:GO:0005488 C:GO:0005743 P:GO:0006839 C:GO:0016021
KSLFIII1-B09	elicitor-inducible cytochrome p450	659	20	1e-14	0.82	5	F:GO:0020037 C:GO:0016023 F:GO:0004497 F:GO:0005506 P:GO:0006118
KSLFIII1-H05	elongation factor 1 alpha	551	20	1e-87	0.99	5	F:GO:0003746 F:GO:0005525 F:GO:0003924 C:GO:0005840 P:GO:0006448	EC:3.6.5.1, EC:3.6.5.2, EC:3.6.5.3, EC:3.6.5.4,
KLLFII1-G06	family protein	652	20	1e-69	0.8	5	P:GO:0006808 F:GO:0016564 F:GO:0003824 P:GO:0016481 C:GO:0017053
CSL2-F10	glutamyl-trna synthetase	355	20	1e-35	0.82	5	F:GO:0004818 P:GO:0006424 F:GO:0005524 C:GO:0009332 P:GO:0015994	EC:6.1.1.17,
KSLFIV1-H03	glyceraldehyde-3-phosphate dehydrogenase	489	20	1e-20	0.95	5	C:GO:0005737 F:GO:0051287 P:GO:0006096 F:GO:0004365 P:GO:0006094	EC:1.2.1.12,
KSLFI1-G10	glyceraldehyde-3-phosphate dehydrogenase	581	20	1e-42	0.95	5	F:GO:0051287 P:GO:0006096 C:GO:0009507 F:GO:0004365 P:GO:0006094	EC:1.2.1.12,
KSLRII1-F12	glyceraldehyde-3-phosphate dehydrogenase	616	20	1e-90	0.94	5	P:GO:0006950 F:GO:0008886 F:GO:0005515 C:GO:0009536 P:GO:0006096	EC:1.2.1.9,
KSLRII2-A11	glyceraldehyde-3-phosphate dehydrogenase	712	20	1e-12	0.96	5	P:GO:0006950 F:GO:0008886 F:GO:0005515 C:GO:0009536 P:GO:0006096	EC:1.2.1.9,
KSLFI7-F12	glycosyl transferase-like protein	577	20	1e-61	0.66	5	P:GO:0016051 F:GO:0047262 P:GO:0005982 P:GO:0005985 P:GO:0009117	EC:2.4.1.43,
KSLRII2-G03	growth-on protein gro10	716	20	1e-42	0.86	5	C:GO:0012505 C:GO:0016023 F:GO:0004190 C:GO:0016021 P:GO:0006508	EC:3.4.23,
KSLFI7-F02	gtp binding protein	319	20	1e-13	0.81	5	P:GO:0015031 F:GO:0005515 C:GO:0005886 F:GO:0005525 P:GO:0007264
KSLR1-B08	heat shock protein	599	16	1e-21	0.82	5	F:GO:0017111 P:GO:0019538 F:GO:0005524 P:GO:0006950 F:GO:0005515	EC:3.6.1.15,
KSLFI3-F02	heat shock protein 90	551	20	1e-44	0.97	5	P:GO:0006457 C:GO:0016023 P:GO:0006950 F:GO:0005524 F:GO:0051082
KSLFI5-E08	histone h4	442	20	1e-24	0.95	5	P:GO:0009414 C:GO:0000786 F:GO:0003677 P:GO:0006334 C:GO:0005634
CSL2-A01	hydroperoxide lyase	563	20	1e-42	0.86	5	F:GO:0020037 F:GO:0004497 F:GO:0016829 P:GO:0006118 F:GO:0005506
KSLFI8-G07	iron superoxide dismutase	535	20	1e-46	0.81	5	P:GO:0046688 F:GO:0005506 F:GO:0004784 P:GO:0006801 C:GO:0009507	EC:1.15.1.1,
KSLFI5-E12	iron superoxide dismutase	710	20	1e-63	0.81	5	P:GO:0046688 F:GO:0005506 F:GO:0004784 P:GO:0006801 C:GO:0009507	EC:1.15.1.1,
KLLFI2-C06	iron superoxide dismutase	647	20	1e-54	0.79	5	P:GO:0046688 F:GO:0005506 F:GO:0004784 P:GO:0006801 C:GO:0009507	EC:1.15.1.1,
KSLFI1-B05	iron superoxide dismutase 3	606	20	1e-50	0.82	5	F:GO:0046872 P:GO:0006801 F:GO:0004784 C:GO:0005739 C:GO:0009536	EC:1.15.1.1,
KLLRI2-A12	Latex-abundant (caspase like)protein	413	20	1e-41	0.7	5	C:GO:0005739 F:GO:0030693 P:GO:0006508 P:GO:0006915 C:GO:0008303
KSLFII1-F07	lipoxygenase	555	20	1e-75	0.82	5	P:GO:0006633 F:GO:0005506 P:GO:0006118 F:GO:0016165 C:GO:0009536	EC:1.13.11.12,
KSLFIV1-H05	lon protease homologue	614	5	1e-09	0.84	5	F:GO:0004252 P:GO:0006510 F:GO:0005524 F:GO:0004176 C:GO:0005739	EC:3.4.21,
KSLRII1-F09	map kinase	495	20	1e-12	0.77	5	F:GO:0004707 P:GO:0006468 F:GO:0005524 P:GO:0007178 P:GO:0009069	EC:2.7.11.24,
KSLFIII1-A11	membrane import protein	625	16	1e-26	0.88	5	P:GO:0006626 P:GO:0006820 C:GO:0005743 F:GO:0008308 C:GO:0005742
KSLFI6-B04	methionine synthase	426	20	1e-36	0.91	5	C:GO:0005737 F:GO:0008705 P:GO:0009086 F:GO:0008270 F:GO:0003871	EC:2.1.1.13, EC:2.1.1.14,
CSL2-A02	mitogen-activated protein kinase 3	583	20	1e-82	0.92	5	F:GO:0004707 P:GO:0006468 F:GO:0005524 P:GO:0007178 P:GO:0009069	EC:2.7.11.24,
KLLFIII2-F08	mpbq msbq methyltransferase 2	686	20	1e-61	0.93	5	P:GO:0010189 F:GO:0051741 P:GO:0010236 C:GO:0009507 C:GO:0016020
KSLRII1-C01	nudix (nucleoside diphosphate linked moiety x)-type motif 21	564	20	1e-39	0.63	5	C:GO:0042382 F:GO:0003723 F:GO:0005515 P:GO:0006397 C:GO:0005813
KLLFI1-H10	o-acetyltransferase family protein	596	20	1e-71	0.85	5	C:GO:0012505 C:GO:0016023 C:GO:0009536 F:GO:0016413 P:GO:0042967
KSLFI7-G08	outer envelope protein	799	13	1e-33	0.83	5	F:GO:0005216 C:GO:0005739 C:GO:0009507 P:GO:0006812 C:GO:0019031
KSLFI3-F04	peptidyl-prolyl cis-trans isomerase	497	20	1e-52	0.75	5	P:GO:0006457 C:GO:0009579 F:GO:0003755 F:GO:0004652 C:GO:0009507	EC:5.2.1.8, EC:2.7.7.19,
KSLFI3-G04	peptidyl-prolyl cis-trans isomerase	726	20	1e-94	0.77	5	P:GO:0006457 C:GO:0009579 F:GO:0003755 F:GO:0004652 C:GO:0009507	EC:5.2.1.8, EC:2.7.7.19,
KSLFI6-F02	phospholipase d alpha	375	20	1e-20	0.7	5	P:GO:0006629 C:GO:0043231 F:GO:0016787 C:GO:0044444 C:GO:0016020
KLLFI2-E12	photosystem i assembly protein ycf3	631	20	1e-38	0.98	5	C:GO:0016020 C:GO:0009579 F:GO:0005488 C:GO:0009507 P:GO:0015979
KSLRII1-B01	photosystem ii oxygen-evolving complex protein 3-like	672	20	1e-52	0.86	5	C:GO:0019898 F:GO:0005509 C:GO:0009507 P:GO:0015979 C:GO:0009654
KLLFIII3-C06	photosystem ii oxygen-evolving complex protein 3-like	532	20	1e-59	0.86	5	C:GO:0019898 F:GO:0005509 C:GO:0009507 P:GO:0015979 C:GO:0009654
KLLFIII2-H07	photosystem ii oxygen-evolving complex protein 3-like	402	20	1e-22	0.74	5	C:GO:0019898 F:GO:0005509 C:GO:0009507 P:GO:0015979 C:GO:0009654
KSLFII1-C05	photosystem ii protein k	549	20	1e-27	0.91	5	C:GO:0016020 C:GO:0009538 C:GO:0009507 P:GO:0015979 C:GO:0009523
KSLFII1-E06	photosystem ii protein k	605	20	1e-26	0.89	5	C:GO:0016020 C:GO:0009538 C:GO:0009507 P:GO:0015979 C:GO:0009523
KSLRII1-D10	photosystem ii protein k	595	20	1e-26	0.9	5	C:GO:0016020 C:GO:0009538 C:GO:0009507 P:GO:0015979 C:GO:0009523
KSLFI3-A05	photosystem ii protein k	576	20	1e-27	0.92	5	C:GO:0016020 C:GO:0009538 C:GO:0009507 P:GO:0015979 C:GO:0009523
KSLFI3-H12	photosystem ii protein k	649	20	1e-23	0.89	5	C:GO:0016020 C:GO:0009538 C:GO:0009507 P:GO:0015979 C:GO:0009523
KSLRII1-B09	photosystem ii protein k	674	20	1e-26	0.91	5	C:GO:0016020 C:GO:0009538 C:GO:0009507 P:GO:0015979 C:GO:0009523
KSLRII2-B04	photosystem ii protein k	630	20	1e-21	0.83	5	C:GO:0016020 C:GO:0009538 C:GO:0009507 P:GO:0015979 C:GO:0009523
KLLFII1-F03	photosystem ii protein k	671	20	1e-24	0.9	5	C:GO:0016020 C:GO:0009538 C:GO:0009507 P:GO:0015979 C:GO:0009523
CSL1-B09	pi starvation-induced protein	405	20	1e-14	0.82	5	C:GO:0016023 P:GO:0043086 F:GO:0042802 F:GO:0004289 P:GO:0006508
KSLFIV1-F07	plasma membrane intrinsic protein	565	20	1e-49	0.86	5	P:GO:0006810 C:GO:0005886 C:GO:0016021 P:GO:0006950 F:GO:0005215
KSLR1-A05	plastid-specific 30s ribosomal protein psrp-	702	20	1e-32	0.86	5	C:GO:0005840 F:GO:0003735 C:GO:0009507 P:GO:0006412 P:GO:0042254	EC:3.6.5.3,
KSLFI5-F11	potassium transport protein	670	20	1e-26	0.88	5	F:GO:0015299 P:GO:0006885 C:GO:0016021 C:GO:0005739 P:GO:0006812
KSLFII1-C04	protein	685	20	1e-46	0.97	5	F:GO:0003735 F:GO:0003723 C:GO:0022627 P:GO:0006412 P:GO:0042254	EC:3.6.5.3,
KLLFII1-G08	protein	551	20	1e-74	0.92	5	C:GO:0005840 F:GO:0003735 P:GO:0006412 C:GO:0005739 P:GO:0042254	EC:3.6.5.3,
KLLFI3-F03	protein	530	20	1e-51	0.9	5	P:GO:0019253 P:GO:0006098 F:GO:0005515 C:GO:0009535 F:GO:0004750	EC:5.1.3.1,
KSLFI3-F07	protein kinase	664	20	1e-72	0.97	5	P:GO:0009933 P:GO:0006468 F:GO:0005524 F:GO:0004674 P:GO:0009069	EC:2.7.11,
KLLFI3-B08	protein kinase	493	20	1e-59	0.8	5	P:GO:0006468 F:GO:0005524 F:GO:0004674 F:GO:0004713 P:GO:0009069	EC:2.7.11, EC:2.7.10,
KSLFII1-E02	protein kinase adk1-like protein	663	8	1e-14	0.66	5	P:GO:0007165 C:GO:0005829 F:GO:0004001 P:GO:0006169 P:GO:0006144	EC:2.7.1.20,
KSLFI7-H10	protein kinase family protein peptidoglycan-bindingdomain-containing protein	655	20	1e-25	0.76	5	P:GO:0006468 C:GO:0012505 F:GO:0016301 C:GO:0016023 P:GO:0016998
KSLRII2-F06	psan (photosystem i reaction center subunit psi-n) calmodulin binding	671	19	1e-47	0.81	5	P:GO:0009773 F:GO:0005515 C:GO:0042651 C:GO:0009507 C:GO:0009522
KLLFIII3-B07	psan (photosystem i reaction center subunit psi-n) calmodulin binding	663	20	1e-50	0.83	5	P:GO:0009773 F:GO:0005515 C:GO:0042651 C:GO:0009507 C:GO:0009522
KSLRII1-F10	psi reaction center subunit ii	596	20	1e-28	0.96	5	C:GO:0016020 C:GO:0009538 F:GO:0005515 C:GO:0009507 P:GO:0015979
KSLRII2-E01	psi reaction center subunit ii	726	20	1e-51	0.84	5	C:GO:0016020 C:GO:0009538 F:GO:0005515 C:GO:0009507 P:GO:0015979
KLLFII1-D05	purple acid phosphatase	629	20	1e-91	0.83	5	F:GO:0046872 F:GO:0003993 C:GO:0009507 P:GO:0006771 P:GO:0019497	EC:3.1.3.2,
CSL2-A05	ribose 5-phosphate isomerase	560	20	1e-28	0.74	5	C:GO:0005737 P:GO:0009052 P:GO:0019253 P:GO:0046109 F:GO:0004751	EC:5.3.1.6,
KSLFI6-E04	ribosomal protein	640	20	1e-33	0.96	5	C:GO:0022626 F:GO:0003735 P:GO:0006412 C:GO:0005739 P:GO:0042254	EC:3.6.5.3,
KSLFI5-C11	ribosomal protein	724	20	1e-17	0.95	5	C:GO:0022626 F:GO:0003735 P:GO:0006412 C:GO:0005739 P:GO:0042254	EC:3.6.5.3,
KSLFI4-H03	ribosomal protein l19	705	20	1e-40	0.96	5	C:GO:0005840 P:GO:0042254 F:GO:0003735 P:GO:0006412 C:GO:0005739	EC:3.6.5.3,
KLLRI2-B01	ribosomal protein l19	586	20	1e-37	0.98	5	C:GO:0005840 P:GO:0042254 F:GO:0003735 P:GO:0006412 C:GO:0005739	EC:3.6.5.3,
KSLFIV1-B04	ribosomal protein petrp-like	533	20	1e-43	0.94	5	C:GO:0022626 F:GO:0003735 C:GO:0015934 P:GO:0006412 P:GO:0042254	EC:3.6.5.3,
KLLFIII2-B06	ribosomal protein petrp-like	698	20	1e-44	0.94	5	C:GO:0022626 F:GO:0003735 C:GO:0015934 P:GO:0006412 P:GO:0042254	EC:3.6.5.3,
KSLFII1-G04	ribosomal protein s27	594	20	1e-18	0.97	5	C:GO:0005840 F:GO:0003735 F:GO:0008270 P:GO:0006412 P:GO:0042254	EC:3.6.5.3,
KSLFI3-B01	ribosomal s29 subunit	540	20	1e-26	0.88	5	C:GO:0005840 F:GO:0003735 F:GO:0008270 P:GO:0006412 P:GO:0042254	EC:3.6.5.3,
KLLFI3-G05	rna exonuclease 4 homolog	579	20	1e-41	0.73	5	C:GO:0005730 F:GO:0004518 F:GO:0003700 P:GO:0006355 C:GO:0005667
KLLFIII3-F12	salt-tolerance protein	188	6	1e-14	0.78	5	C:GO:0005634 F:GO:0003677 P:GO:0009640 F:GO:0008270 F:GO:0005515
KSLRII1-D04	scpl35 (serine carboxypeptidase-like 35) serine carboxypeptidase	598	20	1e-42	0.73	5	F:GO:0004185 C:GO:0012505 C:GO:0016023 P:GO:0006508 C:GO:0005739	EC:3.4.16,
KLLFI2-E07	senescence-associated protein	669	20	1e-16	0.75	5	P:GO:0009611 P:GO:0007568 P:GO:0009753 C:GO:0009507 P:GO:0006979
KLLFII2-A02	senescence-associated protein	654	20	1e-22	0.8	5	P:GO:0009611 P:GO:0007568 P:GO:0009753 C:GO:0009507 P:GO:0006979
KLLFIII3-A12	senescence-associated protein	411	20	1e-15	0.84	5	P:GO:0009611 P:GO:0007568 P:GO:0009753 C:GO:0009507 P:GO:0006979
KSLFII1-D10	serine acetyltransferase	703	19	1e-12	0.74	5	F:GO:0009001 P:GO:0006535 C:GO:0009507 C:GO:0005829 P:GO:0042967	EC:2.3.1.30,
KSLFI5-G10	serine acetyltransferase	673	20	1e-20	0.7	5	F:GO:0009001 C:GO:0009507 C:GO:0005829 P:GO:0006534 P:GO:0042967	EC:2.3.1.30,
KSLFIV1-F03	serine hydroxymethyltransferase	629	20	1e-73	0.89	5	F:GO:0030170 P:GO:0006563 F:GO:0004372 P:GO:0006730 P:GO:0006544	EC:2.1.2.1,
KSLFII1-D04	soc1-like protein 1	619	10	1e-07	0.6	5	F:GO:0043565 F:GO:0005515 F:GO:0003700 C:GO:0005634 P:GO:0006355
KLLFI2-C05	solanesyl diphosphate synthase	737	20	1e-57	0.86	5	P:GO:0006744 F:GO:0050347 C:GO:0009536 P:GO:0008299 P:GO:0006694	EC:2.5.1.11,
KSLFI1-G04	structural constituent of ribosome	591	16	1e-34	0.81	5	C:GO:0015934 P:GO:0006412 C:GO:0005739 F:GO:0003735 P:GO:0042254	EC:3.6.5.3,
KLLFI2-D07	succinyl-ligase beta subunit	675	20	1e-100	0.86	5	F:GO:0005524 F:GO:0004775 F:GO:0004776 P:GO:0019643 C:GO:0042709	EC:6.2.1.5, EC:6.2.1.4,
KLLFIII2-B11	superoxide dismutase	496	20	1e-38	0.84	5	P:GO:0046688 F:GO:0005506 F:GO:0004784 P:GO:0006801 C:GO:0009507	EC:1.15.1.1,
KSLFIII1-A03	tetrahydrocannabinolic acid synthase	501	20	1e-14	0.73	5	P:GO:0009753 F:GO:0009055 C:GO:0044464 F:GO:0050660 P:GO:0006118
KSLFI4-H12	thioredoxin f	701	13	1e-10	0.8	5	P:GO:0045454 F:GO:0005515 C:GO:0009507 P:GO:0006810 P:GO:0006118
KLLFI1-A03	ubiquitin extension protein	601	20	1e-36	0.97	5	C:GO:0005840 F:GO:0003735 P:GO:0016567 P:GO:0006412 P:GO:0042254	EC:3.6.5.3,
KSLFI7-G12	vacuolar membrane atpase subunit g	372	20	1e-16	0.78	5	C:GO:0000325 F:GO:0016787 F:GO:0046933 P:GO:0015986 C:GO:0045259	EC:3.6.3.14,
KSLFI7-F04	vacuolar membrane atpase subunit g	638	20	1e-22	0.81	5	C:GO:0000325 F:GO:0016787 F:GO:0046933 P:GO:0015986 C:GO:0045259	EC:3.6.3.14,
KSLFI7-G06	vacuolar membrane atpase subunit g	687	20	1e-33	0.84	5	C:GO:0000325 F:GO:0016787 F:GO:0046933 P:GO:0015986 C:GO:0045259	EC:3.6.3.14,
KSLFI6-E07	---NA---	570	0	1.0E--	-	4	F:GO:0005506 P:GO:0006118 F:GO:0009055 F:GO:0020037	-
KSLFI5-C07	---NA---	694	20	1e-31	0.71	4	F:GO:0004497 F:GO:0005506 P:GO:0006118 F:GO:0020037	-
KSLRII2-B06	---NA---	187	0	1.0E--	-	4	F:GO:0005509 C:GO:0009654 C:GO:0019898 P:GO:0042549	-
KSLFI7-H12	1-aminocyclopropane-1-carboxylate oxidase	563	20	1e-37	0.91	4	P:GO:0009693 F:GO:0031418 F:GO:0005506 F:GO:0009815	EC:1.14.17.4,
KLLFIII3-D04	2c-methyl-d-erythritol-cyclodiphosphate synthase	625	20	1e-70	0.97	4	F:GO:0008685 P:GO:0016117 P:GO:0015995 C:GO:0009507	EC:4.6.1.12,
KSLFI1-E11	40s ribosomal protein s16	262	20	1e-31	0.96	4	F:GO:0003735 C:GO:0022627 P:GO:0006412 P:GO:0042254	EC:3.6.5.3,
KSLFI3-G03	40s ribosomal protein s17	656	20	1e-23	0.91	4	F:GO:0003735 P:GO:0006412 C:GO:0022626 P:GO:0042254	EC:3.6.5.3,
KSLFI5-A06	40s ribosomal protein s5	672	20	1e-65	0.97	4	F:GO:0003735 C:GO:0015935 P:GO:0006412 P:GO:0042254	EC:3.6.5.3,
CSL1-D12	40s ribosomal protein s7	622	20	1e-41	0.92	4	F:GO:0003735 C:GO:0022627 P:GO:0006412 P:GO:0042254	EC:3.6.5.3,
CSL2-E02	60s ribosomal protein l2	524	20	1e-73	0.9	4	F:GO:0003735 P:GO:0006412 C:GO:0022626 P:GO:0042254	EC:3.6.5.3,
KSLFI7-C03	60s ribosomal protein l31	602	20	1e-33	0.89	4	C:GO:0005840 F:GO:0003735 P:GO:0006412 P:GO:0042254	EC:3.6.5.3,
KSLFI5-D05	60s ribosomal protein l31	646	20	1e-32	0.93	4	C:GO:0022626 P:GO:0042254 F:GO:0003735 P:GO:0006412	EC:3.6.5.3,
KSLFII1-B10	60s ribosomal protein l34	683	20	1e-24	0.96	4	C:GO:0005840 P:GO:0042254 F:GO:0003735 P:GO:0006412	EC:3.6.5.3,
KSLFI1-B10	60s ribosomal protein l34	607	20	1e-28	0.95	4	C:GO:0005840 P:GO:0042254 F:GO:0003735 P:GO:0006412	EC:3.6.5.3,
KSLFI7-B11	60s ribosomal protein l35	638	20	1e-43	0.94	4	C:GO:0022626 P:GO:0042254 F:GO:0003735 P:GO:0006412	EC:3.6.5.3,
KSLFI5-D11	60s ribosomal protein l35	762	20	1e-43	0.94	4	C:GO:0022626 P:GO:0042254 F:GO:0003735 P:GO:0006412	EC:3.6.5.3,
KSLFIV1-D05	acidic class ii chitinase	546	14	1e-14	0.8	4	F:GO:0004568 P:GO:0006032 P:GO:0016998 F:GO:0008061	EC:3.2.1.14,
KSLFIV1-E10	acidic class ii chitinase	470	2	1e-13	0.92	4	F:GO:0004568 P:GO:0006032 P:GO:0016998 C:GO:0005576	EC:3.2.1.14,
KSLR1-B03	adenine phosphoribosyltransferase	697	20	1e-30	0.89	4	C:GO:0005829 P:GO:0006168 P:GO:0009116 F:GO:0003999	EC:2.4.2.7,
KLLFI2-F06	adp-ribosylation factor-like protein	724	20	1e-50	0.87	4	C:GO:0012505 C:GO:0005634 F:GO:0005525 P:GO:0007264
KSLRII2-B09	af286651_1tasselseed2-like protein	715	20	1e-55	0.71	4	P:GO:0008152 F:GO:0016491 F:GO:0005488 C:GO:0009536
CSL2-D05	alpha beta fold family protein	617	20	1e-29	0.8	4	F:GO:0003676 F:GO:0003824 C:GO:0009536 P:GO:0006725
KSLFIV1-B08	amino acid transport protein	534	19	1e-27	0.77	4	C:GO:0016020 F:GO:0005275 C:GO:0009536 P:GO:0015837
KSLFII1-H10	amylogenin reversibly glycosylatable polypeptide	694	20	1e-33	0.77	4	F:GO:0047210 C:GO:0009505 C:GO:0005794 P:GO:0030244	EC:2.4.1.112,
KLLRI2-G09	annat4 (annexin arabidopsis 4) calcium ion binding calcium-dependent phospholipid binding	525	20	1e-34	0.71	4	P:GO:0009737 C:GO:0009986 F:GO:0005509 F:GO:0005544
CSL2-A04	arp1 (arabidopsis ribosomal protein 1) structural constituent of ribosome	336	20	1e-22	0.62	4	F:GO:0003735 C:GO:0005840 P:GO:0006412 P:GO:0042254
KSLFIV1-A06	aspartic proteinase	660	20	1e-42	0.85	4	P:GO:0006665 C:GO:0005764 F:GO:0004194 P:GO:0006508	EC:3.4.23.1,
KSLFI6-H07	aspartic proteinase	563	20	1e-43	0.85	4	P:GO:0006665 C:GO:0005764 F:GO:0004194 P:GO:0006508	EC:3.4.23.1,
KSLFI7-C06	at5g17920 mpi7_60	383	20	1e-37	0.91	4	C:GO:0005737 P:GO:0009086 F:GO:0008270 F:GO:0003871	EC:2.1.1.14,
KSLFI5-D09	at5g17920 mpi7_60	736	20	1e-104	0.93	4	C:GO:0005737 P:GO:0009086 F:GO:0008270 F:GO:0003871	EC:2.1.1.14,
KSLFIII1-H04	at5g26340 f9d12_17	618	20	1e-26	0.76	4	P:GO:0009825 C:GO:0016021 F:GO:0005351 P:GO:0008643
KLLFIII2-C07	atp-binding cassette sub-family f member 2	668	20	1e-64	0.75	4	C:GO:0005739 C:GO:0009536 F:GO:0005524 F:GO:0016887
KSLFI1-E04	auxin-induced protein	424	20	1e-21	0.81	4	P:GO:0009734 F:GO:0004364 P:GO:0006749 P:GO:0006803	EC:2.5.1.18,
CSL1-B03	basic helix-loop-helixfamily protein	404	20	1e-43	0.84	4	C:GO:0005634 F:GO:0003677 F:GO:0030528 P:GO:0045449
KLLFII1-F09	basic helix-loop-helixfamily protein	651	20	1e-41	0.74	4	C:GO:0005634 F:GO:0003677 F:GO:0030528 P:GO:0045449
KLLFIII2-E06	salt-tolerance protein	702	20	1e-38	0.83	4	C:GO:0005624 P:GO:0006916 C:GO:0016021 C:GO:0005783
KSLFI4-E03	bhlh transcription	673	20	1e-67	0.75	4	P:GO:0045449 F:GO:0003700 C:GO:0009536 C:GO:0005667
KLLFIII2-A02	bhlh transcription	502	20	1e-44	0.7	4	P:GO:0045449 F:GO:0003700 C:GO:0009536 C:GO:0005667
KLLFII1-D02	bundle sheath defective protein	672	13	1e-51	0.72	4	P:GO:0006457 F:GO:0051082 F:GO:0031072 C:GO:0009536
KLLFII3-B06	bundle sheath defective protein	631	15	1e-44	0.7	4	P:GO:0006457 F:GO:0051082 F:GO:0031072 C:GO:0009536
KSLFI6-A09	bzip transcription factor	259	2	1e-05	0.72	4	P:GO:0030968 F:GO:0003700 C:GO:0005634 P:GO:0006355
CSL1-E05	caffeine synthase	400	20	1e-21	0.77	4	C:GO:0005737 P:GO:0031408 F:GO:0030795 C:GO:0005634	EC:2.1.1.141,
KSLFIV1-D06	calmodulin	640	20	1e-44	0.85	4	F:GO:0005509 F:GO:0005515 P:GO:0005513 P:GO:0030163
KSLFIII1-H01	carboxyl-terminal processing protease	601	11	1e-27	0.88	4	F:GO:0004252 C:GO:0009543 P:GO:0007242 F:GO:0005515	EC:3.4.21,
KSLR1-A03	ccaat-binding transcription factor (cbf-b nf-ya) family protein	639	20	1e-53	0.75	4	P:GO:0048510 F:GO:0003700 C:GO:0016602 P:GO:0006355
KSLFIII1-B07	chalcone reductase	607	20	1e-23	0.78	4	F:GO:0047036 P:GO:0009813 F:GO:0033808 P:GO:0009821	EC:1.1.1.247, EC:2.3.1.170,
KSLFI6-G07	chitinase	560	20	1e-40	0.68	4	P:GO:0010262 F:GO:0004568 P:GO:0006032 P:GO:0016998
KSLRII1-E04	chlorophyll a b-binding	597	20	1e-32	0.93	4	C:GO:0009533 P:GO:0009765 C:GO:0016020 C:GO:0009783
KLLFI1-G08	chlorophyll a b-binding	613	20	1e-59	0.93	4	C:GO:0009533 P:GO:0009765 C:GO:0016020 C:GO:0009783
KLLFI1-H07	chlorophyll a b-binding apoprotein cp26 precursor	678	20	1e-99	0.93	4	C:GO:0009533 P:GO:0009765 C:GO:0016020 C:GO:0009783
KSLRII1-D01	cinnamoyl-reductase	707	16	1e-10	0.79	4	P:GO:0009809 F:GO:0016621 P:GO:0009805 P:GO:0009811	EC:1.2.1.44,
KSLFI5-E10	cinnamyl alcohol dehydrogenase	543	20	1e-30	0.88	4	F:GO:0046029 P:GO:0008152 P:GO:0009617 F:GO:0008270	EC:1.1.1.255,
KLLFII2-D04	cycloartenol synthase	700	20	1e-91	0.84	4	F:GO:0016871 P:GO:0019745 F:GO:0016829 P:GO:0006694	EC:5.4.99.8,
KSLRII2-F08	cysteine proteinase	677	20	1e-37	0.87	4	C:GO:0012505 P:GO:0009414 P:GO:0006508 F:GO:0004197	EC:3.4.22,
KSLFIV1-E02	cytochrome p450	632	20	1e-41	0.73	4	F:GO:0004497 F:GO:0005506 P:GO:0006118 F:GO:0020037
KSLFI1-D04	cytochrome p450	663	20	1e-33	0.82	4	F:GO:0020037 F:GO:0004497 P:GO:0006118 F:GO:0005506
CSL1-E09	cytochrome p450	293	20	1e-19	0.77	4	F:GO:0020037 F:GO:0004497 P:GO:0006118 F:GO:0005506
KSLFI4-A08	cytochrome p450 monooxygenase cyp71d64	583	20	1e-28	0.82	4	F:GO:0020037 F:GO:0004497 P:GO:0006118 F:GO:0005506
CSL2-B03	cytokinin oxidase	611	20	1e-08	0.7	4	F:GO:0019139 F:GO:0050660 C:GO:0005576 P:GO:0009823	EC:1.5.99.12,
KSLFIV1-C06	diphosphonucleotide phosphataseexpressed	172	20	1e-16	0.86	4	F:GO:0046872 F:GO:0003993 P:GO:0006771 P:GO:0019497	EC:3.1.3.2,
KSLFII1-H02	drh1 (dead box rna helicase 1)	609	20	1e-18	0.86	4	F:GO:0003723 F:GO:0005524 F:GO:0005515 F:GO:0008026
KSLFI5-C04	elongation factor beta-1	737	20	1e-40	0.93	4	F:GO:0003746 C:GO:0005853 C:GO:0005840 P:GO:0006448
CSL2-G11	elongation factor beta-1	592	20	1e-40	0.93	4	F:GO:0003746 C:GO:0005853 C:GO:0005840 P:GO:0006448
KLLFI2-E08	erd15 protein	224	13	1e-15	0.69	4	P:GO:0009414 C:GO:0005737 P:GO:0009617 F:GO:0005515
KSLFI7-E10	f-box family protein	685	20	1e-49	0.68	4	C:GO:0016023 F:GO:0051082 F:GO:0005524 C:GO:0005739
KLLFII1-G02	family protein	487	20	1e-62	0.74	4	F:GO:0001584 C:GO:0016020 C:GO:0016023 P:GO:0007187
KLLFI3-H02	flavonoid 35-hydroxylase-like protein	373	20	1e-25	0.86	4	F:GO:0020037 F:GO:0004497 P:GO:0006118 F:GO:0005506
KLLFII1-C02	gene product	690	19	1e-61	0.81	4	C:GO:0005794 P:GO:0010306 C:GO:0005783 F:GO:0035252
KLLRI2-E05	germin-like protein 5	562	20	1e-30	0.84	4	C:GO:0012505 C:GO:0048046 F:GO:0030145 F:GO:0045735	-
KSLFIII1-F06	ghmp kinase family protein	518	8	1e-23	0.84	4	P:GO:0046835 F:GO:0005524 P:GO:0006012 C:GO:0005739
KSLFI4-H07	glutathione s-transferase	743	20	1e-28	0.87	4	P:GO:0009407 F:GO:0004364 P:GO:0006749 P:GO:0006803	EC:2.5.1.18,
KSLFI8-D03	glutathione-s-transferase	561	20	1e-57	0.73	4	C:GO:0005737 F:GO:0004364 P:GO:0006749 P:GO:0006803	EC:2.5.1.18,
KLLFI1-E09	glycolate oxidase	696	20	1e-62	0.91	4	F:GO:0010181 P:GO:0008152 F:GO:0016491 P:GO:0006118
KLLFIII2-E01	glycosyl transferase family 8	682	20	1e-112	0.91	4	P:GO:0016051 C:GO:0016023 F:GO:0016758 C:GO:0005739	EC:2.4.1,
KSLFI4-A10	glyoxalase i	494	20	1e-72	0.75	4	P:GO:0005975 F:GO:0004462 P:GO:0009409 P:GO:0006090	EC:4.4.1.5,
KSLFIV1-C09	heat shock cognate 70 kdaexpressed	602	20	1e-92	0.96	4	F:GO:0005524 P:GO:0006950 P:GO:0009615 F:GO:0005515
CSL2-E03	heat shock protein 70	297	20	1e-39	0.92	4	F:GO:0005524 P:GO:0006950 P:GO:0009615 F:GO:0005515
KSLFIII1-C07	hemh_horvuferrochelatase-chloroplast precursor (ferrochelatase ii) (protoheme ferro-lyase 2) (heme synthetase 2)	571	6	1e-06	0.6	4	F:GO:0004325 P:GO:0006783 F:GO:0005506 C:GO:0009507	EC:4.99.1.1,
KSLFIV1-G04	hexose carrier protein hex6	736	20	1e-72	0.76	4	F:GO:0005351 P:GO:0008643 C:GO:0016021 C:GO:0009536
CSL1-C07	histone h2b	308	20	1e-14	0.99	4	C:GO:0000786 F:GO:0003677 P:GO:0006334 C:GO:0005634
KSLFIII1-E06	homeodomain-like protein	417	19	1e-15	0.76	4	F:GO:0043565 F:GO:0003700 P:GO:0006355 C:GO:0005667
KSLFI1-G03	kow domain-containing protein d111 g-patch domain-containing protein	641	7	1e-15	0.83	4	P:GO:0042742 F:GO:0003676 C:GO:0005622 P:GO:0009870
CSL1-F11	laccase 1	564	20	1e-67	0.77	4	F:GO:0008471 F:GO:0005507 C:GO:0016023 P:GO:0006118	EC:1.10.3.2,
KSLRII1-E05	lactuca sativa short-chain dehydrogenase reductase 2	651	20	1e-76	0.77	4	P:GO:0008152 F:GO:0016491 F:GO:0005488 C:GO:0009536
CSL1-D05	leucine-rich repeat family protein	279	14	1e-32	0.79	4	C:GO:0012505 P:GO:0006952 F:GO:0005515 P:GO:0007165
KSLRII2-C12	lipid transfer protein	723	20	1e-13	0.84	4	C:GO:0012505 P:GO:0006869 C:GO:0016023 F:GO:0008289
KSLFIII1-H02	lipoxygenase	617	20	1e-34	0.75	4	F:GO:0016165 P:GO:0006633 F:GO:0005506 P:GO:0006118	EC:1.13.11.12,
KSLFI3-D10	loxc homologue	630	20	1e-51	0.88	4	F:GO:0016165 P:GO:0006633 F:GO:0005506 P:GO:0006118	EC:1.13.11.12,
KSLFIII1-F01	metalloprotease-like protein	606	7	1e-12	0.68	4	P:GO:0019538 F:GO:0016887 C:GO:0009507 F:GO:0008237
KLLFI3-E05	methionine sulfoxide reductase domain-containing protein domain-containing protein	495	20	1e-26	0.84	4	C:GO:0012505 F:GO:0008113 C:GO:0005739 P:GO:0006464	EC:1.8.4.11,
KSLR1-A01	molybdenum cofactor sulfurase	394	6	1e-08	0.72	4	F:GO:0030170 F:GO:0030151 F:GO:0016829 P:GO:0006777
KSLFIII1-B12	monosaccharide transporter	632	20	1e-58	0.79	4	C:GO:0016023 F:GO:0005351 P:GO:0008643 C:GO:0016021
KSLFI7-E09	monosaccharide transporter	642	20	1e-44	0.78	4	C:GO:0016023 F:GO:0005351 P:GO:0008643 C:GO:0016021
CSL1-E10	multicatalytic endopeptidaseproteasomebeta subunit	604	20	1e-55	0.89	4	C:GO:0005839 F:GO:0004298 P:GO:0006511 C:GO:0005634	EC:3.4.25,
KLLFII1-A10	nod26-like major intrinsic protein	560	20	1e-33	0.73	4	C:GO:0048226 C:GO:0016021 F:GO:0015115 P:GO:0015708
KLLFI2-G10	open reading frame 28	715	20	1e-31	0.57	4	F:GO:0051082 P:GO:0006457 P:GO:0008150 F:GO:0031072	-
KSLFII1-D12	peptide transport protein	685	20	1e-17	0.76	4	C:GO:0016020 P:GO:0006857 C:GO:0009536 F:GO:0005215
KSLFIV1-A12	peptide transport protein	279	20	1e-18	0.76	4	C:GO:0016020 P:GO:0006857 C:GO:0009536 F:GO:0005215
KSLFI7-F06	peptidylprolyl isomerase	414	20	1e-24	0.73	4	P:GO:0006457 F:GO:0005516 F:GO:0003755 F:GO:0005528	EC:5.2.1.8,
KLLFI3-B04	phosphate triose-phosphate translocator precursor	687	20	1e-49	0.88	4	C:GO:0016021 C:GO:0009507 P:GO:0006810 F:GO:0005215
KSLFIV1-F01	phosphatidylglycerol specific phospholipase c	578	20	1e-63	0.74	4	F:GO:0016788 C:GO:0005739 P:GO:0009395 C:GO:0005886
KSLRII2-G09	photosystem i psah protein	553	20	1e-12	0.89	4	C:GO:0016021 C:GO:0009538 C:GO:0009507 P:GO:0015979
KSLFII1-C06	photosystem i subunit v precursor	628	20	1e-58	0.79	4	C:GO:0016021 C:GO:0009522 C:GO:0009507 P:GO:0015979
KLLFII2-H01	photosystem i subunit v precursor	639	20	1e-50	0.85	4	C:GO:0016021 C:GO:0009522 C:GO:0009507 P:GO:0015979
KLLFI3-E11	photosystem i subunit vi precursor	609	20	1e-18	0.78	4	C:GO:0016021 C:GO:0009538 C:GO:0009507 P:GO:0015979
KSLRII2-D01	photosystem ii 5 kd protein precursor	711	16	1e-17	0.66	4	C:GO:0030095 P:GO:0009611 C:GO:0009543 P:GO:0010224
KLLFIII3-H01	photosystem ii protein	421	6	1e-09	0.67	4	C:GO:0016021 P:GO:0009765 C:GO:0009507 C:GO:0009523
KSLRII1-G04	photosystem ii reaction center w protein	337	20	1e-18	0.85	4	C:GO:0016021 C:GO:0009507 P:GO:0015979 C:GO:0009523
KLLFII3-H09	photosystem ii reaction center w protein	595	20	1e-16	0.85	4	C:GO:0016021 C:GO:0009507 P:GO:0015979 C:GO:0009523
KSLR1-E10	photosystem iprotein	657	20	1e-38	0.88	4	C:GO:0016021 C:GO:0009522 C:GO:0009507 P:GO:0015979
KLLFI2-D03	photosystem iprotein	348	20	1e-29	0.81	4	C:GO:0016021 C:GO:0009522 C:GO:0009507 P:GO:0015979
KLLRI2-H12	polyubiquitin	361	20	1e-29	0.91	4	P:GO:0010224 C:GO:0005622 F:GO:0005515 P:GO:0045116
KLLFI1-C03	potassium transporter	650	20	1e-23	0.75	4	F:GO:0015079 C:GO:0016020 P:GO:0006813 C:GO:0005739
KLLFI3-A04	pre-mrna-splicing factor	256	20	1e-26	0.88	4	P:GO:0008380 F:GO:0031202 C:GO:0005681 P:GO:0006397
KSLRII2-E04	probable photosystem i chain xi precursor	710	20	1e-35	0.89	4	C:GO:0009538 C:GO:0016021 P:GO:0019684 C:GO:0009535
KLLFI1-G02	probable photosystem i chain xi precursor	582	20	1e-30	0.79	4	C:GO:0009538 C:GO:0016021 P:GO:0019684 C:GO:0009535
KLLFII3-F10	probable photosystem i chain xi precursor	535	17	1e-29	0.8	4	C:GO:0009538 C:GO:0016021 P:GO:0019684 C:GO:0009535
KSLRII1-F02	protease inhibitor	578	20	1e-14	0.75	4	P:GO:0009611 P:GO:0050832 F:GO:0030304 F:GO:0008233
KSLRII1-C03	protease inhibitor	572	20	1e-13	0.77	4	P:GO:0009611 P:GO:0050832 F:GO:0030304 F:GO:0008233
KLLFI1-F08	protease inhibitor	591	20	1e-18	0.74	4	P:GO:0009611 P:GO:0050832 F:GO:0030304 F:GO:0008233
KLLFI2-D02	protease inhibitor	585	20	1e-18	0.74	4	P:GO:0009611 P:GO:0050832 F:GO:0030304 F:GO:0008233
KLLFI2-G04	protease inhibitor	435	20	1e-12	0.77	4	P:GO:0009611 P:GO:0050832 F:GO:0030304 F:GO:0008233
KLLFII3-A09	protease inhibitor	569	20	1e-12	0.79	4	P:GO:0009611 P:GO:0050832 F:GO:0030304 F:GO:0008233
KLLFII3-C04	protease inhibitor	648	20	1e-18	0.74	4	P:GO:0009611 P:GO:0050832 F:GO:0030304 F:GO:0008233
KLLFIII3-A05	protease inhibitor	567	20	1e-18	0.74	4	P:GO:0009611 P:GO:0050832 F:GO:0030304 F:GO:0008233
KLLFIII2-F05	protease inhibitor	592	20	1e-15	0.76	4	P:GO:0009611 P:GO:0050832 F:GO:0030304 F:GO:0008233
KSLFIV1-F11	protein	545	20	1e-26	0.89	4	C:GO:0005840 P:GO:0042254 F:GO:0003735 P:GO:0006412	EC:3.6.5.3,
KSLFIV1-D02	protein	661	20	1e-27	0.9	4	C:GO:0022626 P:GO:0042254 F:GO:0003735 P:GO:0006412	EC:3.6.5.3,
KLLFI3-A01	protein	353	20	1e-27	0.91	4	C:GO:0022626 P:GO:0042254 F:GO:0003735 P:GO:0006412	EC:3.6.5.3,
KLLFII2-A08	psbw_spiolphotosystem ii reaction center wchloroplast precursor (psia protein)	626	6	1e-08	0.83	4	C:GO:0016021 C:GO:0009507 P:GO:0015979 C:GO:0009523
KLLFI1-A06	psi-h precursor	555	20	1e-17	0.85	4	C:GO:0016021 C:GO:0009538 C:GO:0009507 P:GO:0015979
KSLFII1-B08	purple acid phosphatase	519	20	1e-46	0.9	4	F:GO:0005507 F:GO:0003993 P:GO:0006771 P:GO:0019497	EC:3.1.3.2,
KLLFII1-A02	quinone oxidoreductase	638	20	1e-46	0.79	4	F:GO:0008270 P:GO:0008152 F:GO:0016491 P:GO:0009409
KLLFI3-E12	quinone oxidoreductase	519	20	1e-49	0.82	4	F:GO:0008270 P:GO:0008152 F:GO:0016491 P:GO:0009409
KLLFI3-F12	quinone oxidoreductase	203	19	1e-13	0.84	4	F:GO:0008270 P:GO:0008152 F:GO:0016491 P:GO:0009409
KLLFIII2-B07	receptor protein kinase	688	20	1e-05	0.52	4	P:GO:0006468 C:GO:0012505 C:GO:0016023 F:GO:0005515	-
KSLFII1-G08	receptor-like protein kinase	589	19	1e-16	0.78	4	P:GO:0006468 C:GO:0012505 C:GO:0016023 F:GO:0005515
KSLFI1-G08	receptor-like protein kinase	600	19	1e-16	0.78	4	P:GO:0006468 C:GO:0012505 C:GO:0016023 F:GO:0005515
CSL2-B11	ribonuclease iii	501	14	1e-20	0.75	4	F:GO:0003723 P:GO:0006396 F:GO:0004525 P:GO:0051252	EC:3.1.26.3,
KSLFI4-B09	ribose 5-phosphate isomerase	473	20	1e-32	0.75	4	C:GO:0005737 P:GO:0019253 P:GO:0046109 F:GO:0016853
CSL1-D10	ribosomal protein	577	20	1e-39	0.97	4	C:GO:0005840 F:GO:0003735 P:GO:0006412 P:GO:0042254	EC:3.6.5.3,
CSL1-B06	ribosomal protein l30	408	17	1e-06	0.76	4	F:GO:0003735 P:GO:0006412 C:GO:0022626 P:GO:0042254	EC:3.6.5.3,
KLLFI2-F09	ribosomal protein l30	437	20	1e-20	0.96	4	F:GO:0003735 P:GO:0006412 C:GO:0022626 P:GO:0042254	EC:3.6.5.3,
CSL2-D09	ribosomal protein s15	471	20	1e-34	0.97	4	F:GO:0003735 C:GO:0022627 P:GO:0006412 P:GO:0042254	EC:3.6.5.3,
KSLFI3-G09	ribosomal protein s6	693	20	1e-23	0.97	4	F:GO:0003735 C:GO:0022627 P:GO:0006412 P:GO:0042254	EC:3.6.5.3,
KSLFII1-H03	scarecrow protein	238	3	1e-18	0.71	4	F:GO:0003700 F:GO:0005515 P:GO:0045449 C:GO:0005667	-
KSLFII1-A05	scarecrow transcription factor family protein	621	20	1e-68	0.8	4	F:GO:0003700 F:GO:0005515 P:GO:0045449 C:GO:0005667
KLLFII1-H01	selenium binding protein	628	20	1e-88	0.86	4	P:GO:0010197 F:GO:0008430 P:GO:0006810 C:GO:0044424
KSLFI1-D01	single myb histone 6	586	20	1e-39	0.84	4	F:GO:0003677 P:GO:0006334 F:GO:0005515 C:GO:0043229
KSLFI3-D02	sodium:dicarboxylate symporter	587	20	1e-48	0.87	4	F:GO:0017153 P:GO:0006835 P:GO:0006812 P:GO:0006820
KLLFI2-C03	solanesyl diphosphate synthase	649	20	1e-39	0.85	4	P:GO:0006744 F:GO:0050347 C:GO:0009536 P:GO:0006694	EC:2.5.1.11,
KLLFII2-C01	temperature-induced lipocalin	574	20	1e-78	0.88	4	C:GO:0005783 P:GO:0006810 F:GO:0005215 F:GO:0008289
KLLFI3-C10	temperature-induced lipocalin	620	20	1e-76	0.87	4	C:GO:0005783 P:GO:0006810 F:GO:0005215 F:GO:0008289
KLLRI2-H11	tetrahydrocannabinolic acid synthase	535	20	1e-40	0.73	4	F:GO:0009055 C:GO:0005783 F:GO:0050660 P:GO:0006118
KSLFI1-B09	thioredoxin	636	20	1e-14	0.72	4	P:GO:0045454 C:GO:0005739 P:GO:0006662 C:GO:0009507
KSLFI6-D11	tropinone reductase	523	20	1e-25	0.85	4	P:GO:0008152 F:GO:0004022 C:GO:0009536 F:GO:0005488	EC:1.1.1.1,
KSLFII1-F05	tropinone reductase i	629	20	1e-33	0.88	4	F:GO:0050356 F:GO:0005488 F:GO:0004866 P:GO:0009821	EC:1.1.1.206,
KSLFI6-D04	ubiquitin c-terminal	131	19	1e-15	0.84	4	C:GO:0005737 P:GO:0043283 P:GO:0044267 F:GO:0008234
CSL1-G12	ubiquitin-conjugating enzyme	665	20	1e-47	0.99	4	F:GO:0004842 P:GO:0051246 C:GO:0005739 P:GO:0016567	EC:6.3.2.19,
KSLFI1-G11	ubiquitin-conjugating enzyme ubc7	187	20	1e-18	0.85	4	P:GO:0006511 F:GO:0004842 P:GO:0051246 P:GO:0016567	EC:6.3.2.19,
CSL1-A02	ubiquitin-conjugating enzyme ubc7	621	20	1e-73	0.94	4	P:GO:0006511 F:GO:0004842 P:GO:0051246 P:GO:0016567	EC:6.3.2.19,
KSLFII1-E08	ubiquitin-like protein	570	20	1e-39	0.9	4	C:GO:0005737 F:GO:0016462 P:GO:0016925 F:GO:0005515
KLLFI2-E06	ultraviolet-b-repressible protein	744	20	1e-20	0.84	4	C:GO:0016020 C:GO:0009507 P:GO:0015979 C:GO:0009523
KLLRI2-H03	water channel-like protein	466	20	1e-25	0.95	4	C:GO:0016021 P:GO:0009414 F:GO:0015250 P:GO:0006833
KSLFIII1-H08	xyloglucan-specific fungal endoglucanase inhibitor protein precursor	645	20	1e-49	0.78	4	C:GO:0016023 C:GO:0005886 F:GO:0004194 P:GO:0006508	EC:3.4.23.1,
CSL2-A11	xyloglucan-specific fungal endoglucanase inhibitor protein precursor	280	20	1e-18	0.74	4	C:GO:0012505 P:GO:0006508 F:GO:0004194 C:GO:0005886	EC:3.4.23.1,
KSLFIV1-D12	---NA---	411	0	1.0E--	-	3	P:GO:0042309 F:GO:0050825 P:GO:0050826	-
KSLFI7-A10	---NA---	134	0	1.0E--	-	3	P:GO:0006118 F:GO:0009055 F:GO:0051536	-
KSLFI6-H05	---NA---	259	0	1.0E--	-	3	P:GO:0042309 F:GO:0050825 P:GO:0050826	-
KSLFI4-C07	---NA---	235	0	1.0E--	-	3	P:GO:0042309 F:GO:0050825 P:GO:0050826	-
KSLRII2-E05	Unknown	198	0	1.0E--	-	3	P:GO:0042309 F:GO:0050825 P:GO:0050826	-
KLLFII1-G05	---NA---	555	0	1.0E--	-	3	P:GO:0042309 F:GO:0050825 P:GO:0050826	-
KLLFI3-C02	---NA---	640	0	1.0E--	-	3	P:GO:0042309 F:GO:0050825 P:GO:0050826	-
KSLFI7-C05	1-deoxy-d-xylulose 5-phosphate synthase	551	20	1e-47	0.88	3	F:GO:0008661 P:GO:0016114 P:GO:0006694	EC:2.2.1.7,
KSLFII1-G05	12-oxophytodienoic acid reductase	644	20	1e-58	0.78	3	P:GO:0009695 F:GO:0016629 F:GO:0010181	EC:1.3.1.42,
KLLRI2-F02	2-dehydro-3-deoxyglucarate aldolase	504	17	1e-30	0.65	3	C:GO:0009536 P:GO:0006725 F:GO:0016830
CSL2-B05	26s proteasome subunit rpn2a	633	20	1e-13	0.89	3	C:GO:0008540 F:GO:0005488 P:GO:0006511
KLLFIII3-B12	3-beta hydroxysteroid dehydrogenase isomerase	475	20	1e-13	0.88	3	P:GO:0044237 F:GO:0016853 F:GO:0050662
KLLFII2-B10	4-methyl-5(b-hydroxyethyl)-thiazol monophosphate biosynthesis enzyme	619	20	1e-54	0.73	3	F:GO:0003824 C:GO:0005739 P:GO:0009228
KLLFII3-D11	aaa-type atpase family protein	353	19	1e-09	0.5	3	F:GO:0016887 F:GO:0005524 C:GO:0009536
KSLFIV1-A04	acidic class ii chitinase	602	4	1e-15	0.85	3	F:GO:0004568 P:GO:0006032 P:GO:0016998	EC:3.2.1.14,
KSLFI3-A11	acidic class ii chitinase	247	2	1e-14	0.97	3	F:GO:0004568 P:GO:0006032 P:GO:0016998	EC:3.2.1.14,
KSLFIII1-H07	actin depolymerizing factor 1	343	20	1e-38	0.92	3	P:GO:0007015 F:GO:0003779 C:GO:0005622
KSLFI8-A10	af188843_1plasma membrane aquaporin	284	20	1e-35	0.93	3	P:GO:0006810 C:GO:0016021 F:GO:0005215
KSLFII1-G11	af243369_1glutathione s-transferase gst 14	717	20	1e-49	0.71	3	F:GO:0004364 P:GO:0006749 P:GO:0006803	EC:2.5.1.18,
KSLFI5-G11	af243369_1glutathione s-transferase gst 14	696	20	1e-48	0.7	3	F:GO:0004364 P:GO:0006749 P:GO:0006803	EC:2.5.1.18,
KSLFI8-A11	bifunctional n- and o-glucosyltransferase involved in xenobiotic metabolism in plants	486	20	1e-36	0.63	3	F:GO:0008194 F:GO:0016758 P:GO:0008152	EC:2.4.1,
KSLRII1-C10	alcohol dehydrogenase	671	20	1e-41	0.8	3	F:GO:0008270 P:GO:0008152 F:GO:0016491
KLLFI3-A08	alcohol dehydrogenase	634	20	1e-26	0.89	3	F:GO:0008270 F:GO:0004022 P:GO:0008152	EC:1.1.1.1,
KLLFIII2-H04	alpha galactosidase precursor	630	20	1e-22	0.75	3	C:GO:0012505 C:GO:0016023 C:GO:0005739
KSLFI1-H08	alpha-farnesene synthase	546	20	1e-48	0.7	3	P:GO:0008152 F:GO:0016829 F:GO:0000287
KSLFI6-G12	alpha-farnesene synthase	664	20	1e-37	0.69	3	P:GO:0008152 F:GO:0016829 F:GO:0000287
CSL1-A05	alpha-farnesene synthase	172	20	1e-11	0.74	3	P:GO:0008152 F:GO:0016829 F:GO:0000287
KLLFI2-G11	amino acid permease family protein	276	20	1e-19	0.59	3	C:GO:0016020 P:GO:0006865 F:GO:0015171
KSLFI3-D05	aminopeptidase n	721	20	1e-34	0.74	3	F:GO:0008233 C:GO:0009507 P:GO:0006508
KLLFII1-E12	anion-transporting atpase family protein	644	20	1e-81	0.79	3	P:GO:0006820 F:GO:0005524 C:GO:0016020
KLLFI3-E07	anion-transporting atpase family protein	220	20	1e-31	0.84	3	C:GO:0016020 F:GO:0005524 P:GO:0006820
KSLFI4-E06	arginine decarboxylase	740	5	1e-06	0.69	3	P:GO:0006527 F:GO:0008792 P:GO:0008295	EC:4.1.1.19,
KLLFI2-F05	at3g06760 f3e22_10	694	20	1e-51	0.68	3	C:GO:0005634 F:GO:0005515 P:GO:0009785
KSLFI6-E11	auxin efflux carrier family protein	515	20	1e-62	0.76	3	C:GO:0012505 P:GO:0009926 C:GO:0016021
CSL2-E11	auxin efflux carrier family protein	684	20	1e-52	0.7	3	C:GO:0012505 P:GO:0009926 C:GO:0016021
KSLFIV1-F10	basic helix-loop-helixfamily protein	625	7	1e-05	0.78	3	C:GO:0005634 F:GO:0003677 P:GO:0045449
CSL2-D03	berberine bridge enzyme-like protein	288	20	1e-17	0.66	3	C:GO:0012505 F:GO:0016491 F:GO:0050660
KLLRI2-C05	binding-protein-dependent transport systems inner membrane component	599	20	1e-39	0.59	3	F:GO:0005488 P:GO:0006810 C:GO:0016020	-
KLLFI2-A08	calcium-binding protein	701	20	1e-26	0.71	3	P:GO:0009567 F:GO:0005509 F:GO:0005515
KSLFI5-A10	cell division inhibitor-like	712	20	1e-14	0.79	3	F:GO:0045552 P:GO:0044237 F:GO:0050662	EC:1.1.1.219,
CSL1-C09	cellulase homolog or16pep precursor	493	20	1e-58	0.88	3	F:GO:0008810 P:GO:0005982 P:GO:0005985	EC:3.2.1.4,
KSLR1-D09	chaperonin 21 precursor	623	20	1e-89	0.86	3	P:GO:0006457 F:GO:0005524 C:GO:0009507
KSLFI3-C08	chitin-inducible gibberellin-responsive protein	578	20	1e-32	0.85	3	C:GO:0005737 F:GO:0004871 P:GO:0007165
KLLFIII3-D08	chlorophyll a b binding protein	354	20	1e-52	0.96	3	C:GO:0016020 C:GO:0009507 P:GO:0009765
KSLRII1-A06	chlorophyll a b-binding protein cp29	553	20	1e-32	0.83	3	P:GO:0009765 C:GO:0030076 C:GO:0009535
KSLRII2-G10	chlorophyll a b-binding protein cp29	698	20	1e-101	0.92	3	P:GO:0009765 C:GO:0030076 C:GO:0009535
KLLFII3-D12	chlorophyll a b-binding protein cp29	598	20	1e-75	0.91	3	P:GO:0009765 C:GO:0030076 C:GO:0009535
KLLFII3-B12	chloroplast lumen common family protein	535	20	1e-25	0.67	3	C:GO:0009543 C:GO:0005739 F:GO:0005488
KLLFIII2-F06	cold acclimation protein cor413-tm1	464	11	1e-11	0.73	3	P:GO:0009737 P:GO:0042631 P:GO:0009631
KLLFIII3-D07	component ofkda polypeptide of photosystem ii reaction center	422	14	1e-20	0.69	3	C:GO:0016020 C:GO:0009507 C:GO:0009523
KSLRII1-B03	cytochrome b6f complex subunit	545	13	1e-26	0.77	3	F:GO:0009496 P:GO:0006118 C:GO:0009512	EC:1.10.99.1,
CSL1-D04	din10 (dark inducible 10)hydrolyzing o-glycosyl compounds	347	20	1e-27	0.67	3	F:GO:0004553 F:GO:0047274 P:GO:0006012	EC:3.2.1, EC:2.4.1.82,
KSLFI4-G04	dna binding transcription factor	715	20	1e-60	0.67	3	F:GO:0003700 P:GO:0006355 C:GO:0005667
KLLRI2-F07	dna-binding protein	511	20	1e-18	0.72	3	F:GO:0003676 C:GO:0005739 F:GO:0008270
KSLFIII1-C06	er1a	705	20	1e-25	0.95	3	P:GO:0006890 C:GO:0005801 C:GO:0016021
KSLFI7-D06	ethylene response factor 5	622	20	1e-10	0.54	3	F:GO:0003700 P:GO:0006355 C:GO:0005667
KSLFI7-D11	glutathione s-transferase	600	20	1e-09	0.87	3	F:GO:0004364 P:GO:0006749 P:GO:0006803	EC:2.5.1.18,
KLLFI1-D03	glutathione s-transferase	662	20	1e-34	0.95	3	F:GO:0004364 P:GO:0006749 P:GO:0006803	EC:2.5.1.18,
KSLFI3-D01	glutathione s-transferase gst 18	643	20	1e-37	0.66	3	F:GO:0004364 P:GO:0006749 P:GO:0006803	EC:2.5.1.18,
KSLFI4-E07	guanylate kinase	719	15	1e-35	0.71	3	F:GO:0004385 P:GO:0009117 P:GO:0006144	EC:2.7.4.8,
KSLFI1-C09	heat shock cognate 70 kdaexpressed	595	20	1e-62	0.73	3	P:GO:0009615 F:GO:0005515 F:GO:0005524
CSL2-H02	integral membrane protein	460	20	1e-18	0.69	3	P:GO:0006890 C:GO:0016021 C:GO:0005801
KSLFI6-C08	iron-deficiency-responsive protein	568	18	1e-52	0.91	3	C:GO:0016023 F:GO:0046872 F:GO:0010309	EC:1.13.11.54,
CSL1-B08	iron-deficiency-responsive protein	377	20	1e-43	0.85	3	C:GO:0016023 F:GO:0046872 F:GO:0010309	EC:1.13.11.54,
KSLFI4-D02	ki domain interacting kinase 1-like protein	700	20	1e-72	0.79	3	C:GO:0016023 C:GO:0005739 C:GO:0009536
KSLRII2-D09	light harvesting chlorophyll a b-binding protein	725	20	1e-13	0.75	3	C:GO:0016020 C:GO:0009507 P:GO:0009765
KSLRII1-C06	light-inducible protein atls1	633	20	1e-50	0.76	3	P:GO:0006954 C:GO:0016020 P:GO:0051707
KSLFI7-C09	limonoid udp-glucosyltransferase	459	20	1e-48	0.59	3	P:GO:0010224 F:GO:0010294 F:GO:0047215	EC:2.4.1.121,
KSLFI7-G04	major facilitator superfamilyexpressed	320	20	1e-15	0.68	3	C:GO:0016020 F:GO:0015144 P:GO:0008643
KLLFII1-B02	miraculin-like protein 2	573	3	1e-14	0.72	3	F:GO:0004867 C:GO:0005576 P:GO:0006950
KLLFIII3-A03	miraculin-like protein 2	513	20	1e-47	0.6	3	C:GO:0005576 F:GO:0004867 P:GO:0006950
KSLFI6-E03	mitochondrial substrate carrier family protein	653	20	1e-66	0.6	3	F:GO:0005488 C:GO:0005743 P:GO:0006839
KSLFI4-A09	monosaccharide transporter	609	5	1e-06	0.69	3	C:GO:0016021 F:GO:0005351 P:GO:0008643
CSL1-F07	myb-like protein	250	8	1e-08	0.84	3	C:GO:0005634 F:GO:0003677 P:GO:0045449
KSLFII1-E05	nad-dependent isocitrate dehydrogenase	526	20	1e-19	0.94	3	P:GO:0006099 F:GO:0004449 C:GO:0005739	EC:1.1.1.41,
KSLFI6-D02	nadh dehydrogenase	272	20	1e-35	0.81	3	C:GO:0031304 F:GO:0016491 F:GO:0050660
KSLR1-D06	nitrite transporter	720	20	1e-83	0.74	3	C:GO:0016020 P:GO:0006857 F:GO:0005215
KSLFI5-F07	pectin acetylesterase	711	20	1e-73	0.8	3	C:GO:0012505 C:GO:0009536 F:GO:0004091	EC:3.1.1, EC:3.1.1.1,
KSLFI4-D05	peptide transport protein	698	20	1e-92	0.72	3	F:GO:0015197 C:GO:0016020 P:GO:0006857
KLLFII2-G09	peptide transporter 1	592	20	1e-08	0.77	3	C:GO:0016020 P:GO:0006857 F:GO:0005215
KSLFII1-A02	phosphatidylinositol-4-phosphate 5-kinase family protein	550	17	1e-13	0.79	3	P:GO:0044267 F:GO:0016308 F:GO:0008270	EC:2.7.1.68,
KSLFIII1-B03	phosphoenolpyruvate carboxylase	683	20	1e-91	0.97	3	F:GO:0008964 P:GO:0006094 P:GO:0019643	EC:4.1.1.31,
KSLRII2-F10	photosystem i subunit iii precursor	652	20	1e-27	0.91	3	C:GO:0009538 P:GO:0015979 C:GO:0009535
KSLFI8-H10	photosystem i subunit o	549	18	1e-41	0.81	3	P:GO:0009768 C:GO:0009522 C:GO:0009536
KSLFII1-E04	pip2 protein	543	20	1e-51	0.86	3	P:GO:0006810 C:GO:0016021 F:GO:0005215
KLLFI1-F05	plasma membrane intrinsic protein	646	20	1e-47	0.9	3	C:GO:0016021 F:GO:0015250 P:GO:0006833
KSLFII1-H07	plastidic general dicarboxylate transporter	700	20	1e-27	0.9	3	P:GO:0006814 C:GO:0016020 F:GO:0005215
KSLFI8-F09	polyubiquitin containing 7 ubiquitin monomers	561	20	1e-73	0.99	3	C:GO:0005739 F:GO:0008270 P:GO:0006464
KLLFI2-D09	protease inhibitor	744	20	1e-51	0.75	3	P:GO:0009611 P:GO:0050832 F:GO:0030304
KLLFI3-E10	protease inhibitor	438	20	1e-10	0.75	3	P:GO:0009611 P:GO:0050832 F:GO:0030304
KLLRI2-A05	protease inhibitor	464	20	1e-54	0.74	3	P:GO:0009611 P:GO:0050832 F:GO:0030304
KSLFI5-H03	protease precursor	666	6	1e-10	0.88	3	F:GO:0004252 C:GO:0009536 P:GO:0030163	EC:3.4.21,
KSLFI8-E03	protein	600	19	1e-22	0.86	3	C:GO:0012505 C:GO:0016023 C:GO:0005739
KSLFI8-E02	protein	703	20	1e-91	0.78	3	C:GO:0016020 P:GO:0006508 F:GO:0004287	EC:3.4.21.26,
KSLRII2-H03	protein	583	20	1e-29	0.74	3	F:GO:0003674 P:GO:0008150 C:GO:0005575	-
CSL2-D06	protein	285	20	1e-31	0.7	3	C:GO:0012505 P:GO:0006468 P:GO:0016998
KLLFI3-F08	protein	498	20	1e-58	0.77	3	F:GO:0004553 P:GO:0005975 F:GO:0043169	EC:3.2.1,
KLLFI1-G09	protein kinase adk1	232	6	1e-15	0.7	3	F:GO:0004681 P:GO:0009069 P:GO:0016310
KSLFIV1-H01	protein kinase family protein	602	4	1e-36	0.6	3	F:GO:0016301 C:GO:0012505 P:GO:0006468	-
KSLFI3-B07	protein kinase family protein	654	20	1e-91	0.83	3	F:GO:0016301 C:GO:0012505 P:GO:0006468
KLLFIII2-D05	protein kinase family protein	687	4	1e-36	0.6	3	F:GO:0016301 C:GO:0012505 P:GO:0006468	-
KSLRII1-A04	protein translation factor sui1	664	20	1e-15	0.95	3	F:GO:0003743 C:GO:0005840 P:GO:0006446
KSLFI6-E02	proteinase inhibitorserpin	592	20	1e-53	0.77	3	F:GO:0004867 F:GO:0004869 C:GO:0048046
KSLFI1-D08	proton-dependent oligopeptide transportfamily protein	556	20	1e-29	0.76	3	C:GO:0016020 P:GO:0006857 F:GO:0005215
KSLFIV1-C02	rab gtpase activator	633	20	1e-31	0.81	3	F:GO:0005097 C:GO:0005622 P:GO:0032313
KSLFI8-A08	sec14 cytosolic factor phosphoglyceride transfer protein	569	20	1e-46	0.82	3	F:GO:0005215 F:GO:0005488 P:GO:0006810
KSLFI3-G01	serine hydroxymethyltransferase	307	20	1e-12	0.61	3	P:GO:0006563 F:GO:0004372 P:GO:0006544	EC:2.1.2.1,
KSLFIV1-E01	short-chain dehydrogenase reductase sdr	577	15	1e-09	0.47	3	F:GO:0030283 P:GO:0008152 F:GO:0005488	EC:1.1.1.51,
KSLFIII1-E08	strong similarity to glycoprotein ep1 gb	534	20	1e-51	0.67	3	C:GO:0005576 P:GO:0006833 F:GO:0005529
KSLFI7-A12	subtilisin serine protease	544	20	1e-49	0.8	3	C:GO:0012505 C:GO:0016023 P:GO:0006508
KLLFI3-C03	sugar transporter	342	15	1e-27	0.73	3	C:GO:0016020 F:GO:0005351 P:GO:0008643
KLLFII3-B10	sulfate transporter	644	15	1e-25	0.86	3	P:GO:0006810 C:GO:0016021 F:GO:0005215
KLLFIII3-C09	temperature-induced lipocalin	707	20	1e-47	0.88	3	P:GO:0006810 F:GO:0008289 F:GO:0005215
KLLRI2-F03	tetrahydrocannabinolic acid synthase	596	20	1e-38	0.74	3	F:GO:0009055 F:GO:0050660 P:GO:0006118
KLLFIII3-E09	thioredoxin 1	593	20	1e-60	0.68	3	C:GO:0012505 P:GO:0045454 C:GO:0009507
KSLFI3-B10	thioredoxin h	720	20	1e-11	0.63	3	P:GO:0045454 F:GO:0030508 P:GO:0006118
KLLFII1-D09	thioredoxin peroxidase	483	20	1e-61	0.86	3	F:GO:0051920 C:GO:0009507 P:GO:0009409	EC:1.11.1.15,
KLLFI3-G03	tom2a (tobamovirus multiplication 2a)	531	20	1e-55	0.68	3	C:GO:0016020 P:GO:0046786 F:GO:0005515
KLLFII3-C06	translation factor	600	20	1e-29	0.81	3	F:GO:0003743 C:GO:0005840 P:GO:0006446
KLLRI2-F06	translation factor	607	20	1e-20	0.95	3	F:GO:0003743 C:GO:0005840 P:GO:0006446
KLLFII2-E05	tropinone reductase	628	20	1e-17	0.76	3	F:GO:0016491 P:GO:0008152 F:GO:0005488
KLLFI2-B03	tropinone reductase i	470	20	1e-17	0.76	3	F:GO:0016491 P:GO:0008152 F:GO:0005488
KSLFIII1-H06	ubiquitin	179	20	1e-19	0.99	3	C:GO:0005576 P:GO:0006118 F:GO:0009055	-
KLLFII3-D01	ubiquitin-conjugating enzyme -like	419	20	1e-29	0.74	3	F:GO:0004842 C:GO:0009536 P:GO:0016567	EC:6.3.2.19,
KSLFI6-A10	udp-glycosyltransferase-like protein	569	20	1e-34	0.57	3	P:GO:0008152 F:GO:0016758 C:GO:0009536	EC:2.4.1,
KLLFII3-G06	ultraviolet-b-repressible protein	661	20	1e-21	0.76	3	C:GO:0016020 P:GO:0015979 C:GO:0009523
CSL1-D08	vhs domain-containing protein gat domain-containing protein	246	4	1e-07	0.82	3	P:GO:0006891 C:GO:0005795 P:GO:0006886
KLLFIII2-D12	vhs domain-containing protein gat domain-containing protein	735	20	1e-61	0.69	3	P:GO:0006891 C:GO:0005795 P:GO:0006886
KSLFIII1-G07	wound-induciblechloroplast terpene synthase 3	375	20	1e-30	0.8	3	P:GO:0008152 F:GO:0016829 F:GO:0000287
KSLFI7-E04	wound-induciblechloroplast terpene synthase 3	572	20	1e-46	0.8	3	P:GO:0008152 F:GO:0016829 F:GO:0000287
CSL2-B06	zinc finger (gata type) family protein	440	4	1e-11	0.7	3	F:GO:0003700 P:GO:0006355 C:GO:0005667
KSLFIII1-D03	---NA---	241	0	1.0E--	-	2	C:GO:0005960 P:GO:0006546	-
KSLFIV1-B10	Unknown	195	4	1e-05	0.77	2	P:GO:0006118 F:GO:0009055	-
KSLR1-B04	---NA---	710	0	1.0E--	-	2	P:GO:0006118 F:GO:0009055	-
KSLR1-E11	---NA---	118	0	1.0E--	-	2	P:GO:0006118 F:GO:0009055	-
KSLRII1-F06	---NA---	669	12	1e-60	0.63	2	F:GO:0003674 P:GO:0008150	-
KSLRII1-G10	---NA---	704	4	1e-17	0.64	2	C:GO:0005739 C:GO:0009536
KSLFI6-E05	---NA---	443	0	1.0E--	-	2	P:GO:0006118 F:GO:0009055	-
KSLFI6-H09	---NA---	454	20	1e-22	0.8	2	C:GO:0005739 P:GO:0006355
KSLFI7-C04	---NA---	649	1	0.0001	0.72	2	F:GO:0005509 F:GO:0005544
KSLFI8-D08	---NA---	239	18	1e-12	0.71	2	C:GO:0005739 C:GO:0016020
KSLFI8-C07	---NA---	497	6	1e-11	0.7	2	F:GO:0003674 P:GO:0008150	-
KSLFI4-C02	---NA---	626	1	1e-05	0.88	2	F:GO:0003674 C:GO:0005575	-
KSLRII2-A01	---NA---	362	0	1.0E--	-	2	P:GO:0006118 F:GO:0009055	-
CSL2-B04	---NA---	550	8	1e-30	0.62	2	F:GO:0003674 P:GO:0008150	-
CSL1-H08	---NA---	296	0	1.0E--	-	2	F:GO:0004197 P:GO:0006508	-
KLLFII2-G02	---NA---	437	10	1e-21	0.73	2	F:GO:0003674 P:GO:0008150	-
KLLFII3-B09	---NA---	605	6	1e-16	0.67	2	F:GO:0003674 P:GO:0008150	-
KLLFII3-H01	---NA---	110	0	1.0E--	-	2	P:GO:0006118 F:GO:0009055	-
KLLFIII2-B09	---NA---	602	5	1e-11	0.66	2	F:GO:0003674 P:GO:0008150	-
KSLFI6-F09	1-aminocyclopropane-1-carboxylate oxidase	275	20	1e-13	0.8	2	F:GO:0016491 F:GO:0005506
CSL1-A07	2og-feoxygenase family protein	432	20	1e-41	0.77	2	P:GO:0009821 F:GO:0016706	EC:1.14.11,
KSLFI7-D09	40s ribosomal protein s10	630	20	1e-26	0.95	2	C:GO:0022627 P:GO:0006412	EC:3.6.5.3,
KSLRII2-C10	40s ribosomal protein s25	724	20	1e-19	0.98	2	P:GO:0006412 C:GO:0022626	EC:3.6.5.3,
KLLFI3-C04	a-ray structure of gene product from arabidopsis thaliana at1g77540	701	8	1e-12	0.81	2	F:GO:0003674 P:GO:0008150	-
CSL2-F08	abc transporter	665	20	1e-72	0.83	2	F:GO:0005524 F:GO:0016887	-
CSL2-G08	abc transporter	536	20	1e-48	0.76	2	F:GO:0005524 F:GO:0016887	-
KSLFI8-G03	ac012393_17low temperature and salt responsive protein lti6b	555	1	1e-06	0.82	2	P:GO:0009651 P:GO:0009409	-
KSLFIV1-D08	acetone-cyanohydrin lyase	425	20	1e-58	0.76	2	F:GO:0004091 P:GO:0006629	EC:3.1.1, EC:3.1.1.1,
KLLFI2-B08	af361612_1at1g34570 f12k21_8	709	19	1e-41	0.64	2	F:GO:0003674 P:GO:0008150	-
KLLFI2-D06	alpha beta fold family	569	20	1e-39	0.68	2	P:GO:0006725 F:GO:0003824
KSLFIII1-A05	altered response to gravity	685	20	1e-64	0.82	2	F:GO:0008092 P:GO:0009638
KSLFIII1-F08	aluminum-induced protein	540	20	1e-28	0.85	2	C:GO:0009507 P:GO:0010044
KSLFI5-H02	aluminum-induced protein	723	20	1e-31	0.85	2	C:GO:0009507 P:GO:0010044
KSLFI3-G05	amine oxidase	662	20	1e-99	0.83	2	F:GO:0008131 C:GO:0005739	EC:1.4.3.4, EC:1.4.3.6,
KLLFII3-G04	amine oxidase	682	20	1e-58	0.71	2	C:GO:0009536 C:GO:0005739
KSLFI8-D07	amp-dependent synthetase and ligase	254	20	1e-10	0.96	2	P:GO:0008152 F:GO:0016208
KLLFI3-C05	ankyrin repeat	675	20	1e-40	0.65	2	F:GO:0005515 C:GO:0009536
KSLFIV1-B01	at1g01820 t1n6_18	569	20	1e-16	0.95	2	C:GO:0005779 P:GO:0016559
KSLFIV1-E08	at1g04290	598	20	1e-11	0.84	2	F:GO:0016291 P:GO:0006637
KSLRII2-B02	at1g65720 f1e22_13	624	17	1e-19	0.65	2	C:GO:0016023 C:GO:0005739
KSLR1-C05	at3g61870 f21f14_40	210	11	1e-12	0.87	2	F:GO:0003674 P:GO:0008150	-
KSLFIV1-G10	at4g23630 f9d16_100	560	20	1e-44	0.81	2	C:GO:0016020 C:GO:0005783
KSLRII2-F07	at4g23890 t32a16_60	736	5	1e-13	0.61	2	F:GO:0003674 P:GO:0008150	-
KSLFII1-H05	at5g07680	606	20	1e-34	0.61	2	F:GO:0003677 P:GO:0045449
KLLFII1-G11	at5g19150 t24g5_50	575	20	1e-53	0.66	2	C:GO:0005739 C:GO:0009507
KLLFI1-D11	atgus1 (arabidopsis thaliana glucuronidase 1) beta-glucuronidase	671	20	1e-81	0.78	2	C:GO:0012505 C:GO:0016023
KSLFI7-F03	atmrp1 (arabidopsis thaliana multidrug resistance-associated protein 1) xenobiotic-transporting atpase	669	20	1e-45	0.75	2	C:GO:0009536 C:GO:0016020
KSLFII1-A10	b12d-like protein	596	20	1e-20	0.8	2	C:GO:0012505 C:GO:0016023
KSLFI6-C01	b12d-like protein	586	20	1e-38	0.81	2	C:GO:0012505 C:GO:0016023
KLLRI2-G12	bsd domain-containing protein	594	5	1e-27	0.57	2	F:GO:0003674 C:GO:0005575	-
KSLRII1-A08	bundle sheath defective protein	446	10	1e-19	0.66	2	C:GO:0009536 F:GO:0005515
KLLFI3-G09	carbonic anhydrase	539	20	1e-21	0.72	2	F:GO:0016829 F:GO:0005515
KLLFIII2-G06	carbonic anhydrase	652	20	1e-64	0.76	2	F:GO:0016829 F:GO:0005515
KLLFIII2-E05	carboxymethylenebutenolidase	639	20	1e-72	0.72	2	F:GO:0016787 C:GO:0005739
KLLFI3-G02	carotenoid cleavage dioxygenase 1	552	20	1e-50	0.87	2	C:GO:0005737 F:GO:0016702	EC:1.13.11,
KLLFII3-E12	ccr4-associated factor	652	20	1e-29	0.79	2	P:GO:0009451 C:GO:0005634
KSLRII2-H10	chlorophyll a-b binding protein	710	20	1e-39	0.98	2	P:GO:0009765 C:GO:0009535
KLLFIII2-F01	chlorophyll a-b binding protein	626	20	1e-35	0.98	2	P:GO:0009765 C:GO:0009535
KSLFI6-F04	chloroplast chlorophyll a b binding protein	154	20	1e-12	1	2	P:GO:0009765 C:GO:0009535
KLLFII3-B08	chloroplast lumen common family protein	603	20	1e-37	0.59	2	C:GO:0009543 C:GO:0005739
KSLFI7-H02	choline kinase	507	20	1e-27	0.72	2	F:GO:0016301 F:GO:0016773	EC:2.7.1,
KLLFIII2-B12	cnx7 sir5 catalytic	665	3	1e-08	0.81	2	P:GO:0051604 C:GO:0005783	-
KSLFI7-C12	constans interacting protein 6	499	20	1e-25	0.79	2	F:GO:0008270 F:GO:0005515
KLLRI2-B04	cop9 signalosome subunit 3	574	6	1e-12	0.8	2	P:GO:0010388 F:GO:0005515
KSLFI3-C10	CXE carboxylesterase (hsr-203j)	587	20	1e-32	0.75	2	P:GO:0008152 F:GO:0004091
KLLFI3-G01	dehydrin	562	20	1e-44	0.74	2	P:GO:0009415 P:GO:0006950
KLLRI2-F08	dnaj heat shock	564	6	1e-08	0.75	2	P:GO:0006457 F:GO:0005488
KSLRII1-F05	ein3-like protein	701	6	1e-17	0.65	2	F:GO:0046872 P:GO:0006801
KSLFIII1-G12	elicitor-inducible cytochrome p450	643	20	1e-18	0.8	2	F:GO:0046872 F:GO:0016491
KSLFI4-B04	embryo-abundant protein	720	20	1e-33	0.7	2	F:GO:0008168 P:GO:0008152	EC:2.1.1,
KSLFI5-D01	embryo-abundant protein	729	20	1e-48	0.72	2	F:GO:0008168 P:GO:0008152	EC:2.1.1,
KSLFIII1-E11	est gb	598	9	1e-17	0.58	2	F:GO:0003674 P:GO:0008150	-
KSLFI1-F04	eukaryotic translation initiation factor 4 gamma	586	20	1e-41	0.7	2	P:GO:0006412 F:GO:0005488	EC:3.6.5.3,
KSLFIV1-D01	fad binding domain containingexpressed	553	20	1e-27	0.59	2	P:GO:0008152 F:GO:0004497
KSLFIV1-H10	fg-gap repeat	644	20	1e-50	0.76	2	C:GO:0016023 P:GO:0010208
KLLFI1-E02	fgenesh protein 124	778	7	1e-35	0.68	2	C:GO:0012505 F:GO:0003674	-
KSLFI1-C05	fiber protein fb34	635	20	1e-40	0.75	2	C:GO:0012505 C:GO:0016023
KLLFIII2-H03	fructosamine-3-kinase-related protein	625	20	1e-73	0.73	2	F:GO:0016301 C:GO:0005739
KLLFIII3-C11	gcn5-related n-acetyltransferasefamily protein	583	7	1e-24	0.79	2	P:GO:0008152 C:GO:0009507
KSLFIII1-F04	glutathione s-transferase	598	20	1e-61	0.78	2	P:GO:0009407 F:GO:0016740
KLLFI1-D06	glutathione s-transferase	642	20	1e-70	0.73	2	F:GO:0005515 F:GO:0016740
KSLFII1-C11	glycosyl hydrolase	714	7	1e-38	0.75	2	F:GO:0016787 C:GO:0009536
KSLFI6-E01	gt-2 factor	538	20	1e-23	0.7	2	C:GO:0009536 P:GO:0045449
KSLFI4-C09	heat shock cognate 70 kdaexpressed	599	20	1e-41	0.95	2	F:GO:0005524 P:GO:0006950
KSLFI4-H11	heat shock protein 70	627	20	1e-76	0.96	2	F:GO:0005524 P:GO:0006950
KSLFI1-C02	homeodomain transcription factor	365	20	1e-27	0.68	2	F:GO:0003677 P:GO:0045449
KLLFIII3-A09	jai3 jaz3 tify6b (jasmonate-zim-domain protein 3)	586	13	1e-08	0.65	2	P:GO:0009867 P:GO:0009754	-
KSLFI4-G06	jas1 jaz10 tify9 (jasmonate-zim-domain protein 10)	738	20	1e-20	0.59	2	P:GO:0009867 P:GO:0009754	-
KSLFI1-H10	kda class ii heat shock protein	556	18	1e-07	0.75	2	C:GO:0005737 P:GO:0006950
KSLFII1-G03	kow domain-containing protein d111 g-patch domain-containing protein	459	4	1e-10	0.9	2	F:GO:0003676 C:GO:0005622
KSLFI3-B04	lea protein	763	20	1e-62	0.71	2	F:GO:0016787 P:GO:0009793
KSLFIII1-E03	lem3 (ligand-effect modulator 3) family protein cdc50 family protein	703	20	1e-31	0.92	2	C:GO:0016020 C:GO:0009543
KSLFI6-F01	leucine rich repeat familyexpressed	241	20	1e-22	0.87	2	F:GO:0005515 C:GO:0005739
KSLRII2-G12	maf1 homolog	710	20	1e-28	0.71	2	C:GO:0005622 P:GO:0006350
KLLFIII3-E10	methyltransferase type 11	672	20	1e-36	0.76	2	F:GO:0008168 P:GO:0008152	EC:2.1.1,
KSLRII1-B06	miraculin-like protein 1	637	2	1e-25	0.99	2	F:GO:0004866 P:GO:0006950
KSLRII2-E03	miraculin-like protein 1	656	4	1e-50	0.78	2	F:GO:0004866 P:GO:0006950
KSLFIII1-E09	miraculin-like protein 2	539	20	1e-73	0.62	2	F:GO:0004866 P:GO:0006950
KSLFIV1-H02	miraculin-like protein 2	640	17	1e-28	0.61	2	F:GO:0004866 P:GO:0006950	-
KSLR1-G01	miraculin-like protein 2	638	1	1e-14	1	2	F:GO:0004866 P:GO:0006950	-
KSLFI1-H11	miraculin-like protein 2	400	2	1e-10	0.78	2	F:GO:0004866 P:GO:0006950	-
KSLFI6-G10	miraculin-like protein 2	477	7	1e-25	0.69	2	F:GO:0004866 P:GO:0006950
KSLFI8-B05	miraculin-like protein 2	320	3	1e-22	0.81	2	F:GO:0004866 P:GO:0006950	-
KSLFI8-F05	miraculin-like protein 2	636	1	1e-10	1	2	F:GO:0004866 P:GO:0006950	-
KSLRII2-F05	miraculin-like protein 2	528	14	1e-25	0.63	2	F:GO:0004866 P:GO:0006950	-
KSLRII2-A12	miraculin-like protein 2	661	5	1e-23	0.74	2	F:GO:0004866 P:GO:0006950	-
KSLRII2-H04	miraculin-like protein 2	719	1	1e-10	1	2	F:GO:0004866 P:GO:0006950	-
CSL2-H05	miraculin-like protein 2	645	2	1e-20	0.81	2	F:GO:0004866 P:GO:0006950	-
KLLFI1-G01	miraculin-like protein 2	222	1	1e-13	1	2	F:GO:0004866 P:GO:0006950	-
KLLFI1-F04	miraculin-like protein 2	685	12	1e-24	0.82	2	F:GO:0004866 P:GO:0006950
KLLFI1-C10	miraculin-like protein 2	560	20	1e-75	0.62	2	F:GO:0004866 P:GO:0006950	-
KLLFII1-D07	miraculin-like protein 2	726	20	1e-76	0.62	2	F:GO:0004866 P:GO:0006950	-
KLLFII1-C11	miraculin-like protein 2	755	5	1e-24	0.73	2	F:GO:0004866 P:GO:0006950	-
KLLFI2-G08	miraculin-like protein 2	634	20	1e-70	0.63	2	F:GO:0004866 P:GO:0006950	-
KLLFI2-A05	miraculin-like protein 2	665	20	1e-74	0.62	2	F:GO:0004866 P:GO:0006950	-
KLLFI2-E01	miraculin-like protein 2	835	20	1e-122	0.56	2	F:GO:0004866 P:GO:0006950
KLLFI2-H07	miraculin-like protein 2	678	3	1e-22	0.79	2	F:GO:0004866 P:GO:0006950	-
KLLFI2-E09	miraculin-like protein 2	511	11	1e-33	0.63	2	F:GO:0004866 P:GO:0006950
KLLFI2-G03	miraculin-like protein 2	650	20	1e-79	0.6	2	F:GO:0004866 P:GO:0006950	-
KLLFI2-G05	miraculin-like protein 2	712	5	1e-24	0.73	2	F:GO:0004866 P:GO:0006950	-
KLLFII2-B02	miraculin-like protein 2	603	5	1e-17	0.74	2	F:GO:0004866 P:GO:0006950
KLLFII2-E07	miraculin-like protein 2	700	20	1e-77	0.62	2	F:GO:0004866 P:GO:0006950	-
KLLFII2-H05	miraculin-like protein 2	637	20	1e-73	0.62	2	F:GO:0004866 P:GO:0006950	-
KLLFII2-H11	miraculin-like protein 2	639	20	1e-73	0.62	2	F:GO:0004866 P:GO:0006950
KLLFII2-G04	miraculin-like protein 2	599	2	1e-21	0.74	2	F:GO:0004866 P:GO:0006950	-
KLLFIII3-F10	miraculin-like protein 2	606	20	1e-76	0.62	2	F:GO:0004866 P:GO:0006950	-
KLLFIII3-H04	miraculin-like protein 2	551	5	1e-23	0.74	2	F:GO:0004866 P:GO:0006950	-
KLLFI3-B06	miraculin-like protein 2	613	20	1e-75	0.62	2	F:GO:0004866 P:GO:0006950	-
KLLFI3-C08	miraculin-like protein 2	736	20	1e-76	0.62	2	F:GO:0004866 P:GO:0006950	-
KLLFI3-D05	miraculin-like protein 2	740	20	1e-76	0.61	2	F:GO:0004866 P:GO:0006950	-
KLLFI3-H11	miraculin-like protein 2	590	17	1e-28	0.59	2	F:GO:0004866 P:GO:0006950	-
KLLFII3-H04	miraculin-like protein 2	331	8	1e-34	0.69	2	F:GO:0004866 P:GO:0006950
KLLFI3-G07	miraculin-like protein 2	405	5	1e-24	0.73	2	F:GO:0004866 P:GO:0006950	-
KLLFI3-H12	miraculin-like protein 2	638	5	1e-17	0.73	2	F:GO:0004866 P:GO:0006950
KLLFIII3-H11	miraculin-like protein 2	214	3	1e-22	0.76	2	F:GO:0004866 P:GO:0006950	-
KLLFIII3-H02	miraculin-like protein 2	344	5	1e-24	0.74	2	F:GO:0004866 P:GO:0006950	-
KLLFIII3-D02	miraculin-like protein 2	363	20	1e-41	0.59	2	F:GO:0004866 P:GO:0006950	-
KLLFIII2-C12	miraculin-like protein 2	687	2	1e-21	0.81	2	F:GO:0004866 P:GO:0006950	-
KLLFIII2-D09	miraculin-like protein 2	615	20	1e-78	0.62	2	F:GO:0004866 P:GO:0006950	-
KLLFIII2-F11	miraculin-like protein 2	581	5	1e-24	0.73	2	F:GO:0004866 P:GO:0006950	-
KLLFII2-A09	mrna capping enzyme family protein	612	7	1e-30	0.84	2	C:GO:0009507 P:GO:0006370
KLLFIII3-D05	nadk1 (nad kinase 1) nad+ kinase nadh kinase calmodulin binding	681	11	1e-13	0.75	2	F:GO:0005516 F:GO:0042736	-
KLLRI2-G08	ndh-m (subunit ndh-m of nadh:plastoquinone dehydrogenase complex)	430	6	1e-08	0.86	2	P:GO:0010258 C:GO:0009536
KSLFI4-F11	neoxanthin cleavage enzyme-like protein	501	20	1e-71	0.79	2	F:GO:0016491 F:GO:0005515
KSLR1-D02	nodulin3 family protein	245	20	1e-17	0.6	2	C:GO:0016023 C:GO:0016020
KSLFI7-E12	novel protein	456	14	1e-50	0.6	2	P:GO:0008150 C:GO:0005575	-
KSLFI8-D11	pectin acetylesterase	515	20	1e-33	0.78	2	C:GO:0012505 F:GO:0004091	EC:3.1.1, EC:3.1.1.1,
KSLFI5-D02	phi-1-like phosphate-induced protein	706	20	1e-47	0.91	2	F:GO:0003674 P:GO:0008150	-
KLLFII3-D07	photosystem ii oxygen-evolving complex protein 3-like	530	19	1e-17	0.74	2	C:GO:0009523 C:GO:0016020
KSLFI8-H09	plant synaptotagmin: integral membrane double c2 domain protein	608	20	1e-64	0.71	2	C:GO:0016023 C:GO:0005739
KSLFI8-A03	polyamine oxidase	584	1	0.0001	0.78	2	P:GO:0006118 F:GO:0016491
KLLFI2-G12	polyubiquitin	605	20	1e-86	0.99	2	C:GO:0005622 P:GO:0006464
KLLRI2-C10	proline-rich protein	377	20	1e-19	0.77	2	P:GO:0030001 F:GO:0046872
KSLR1-G10	protein	638	20	1e-23	0.88	2	F:GO:0003674 P:GO:0008150	-
KLLFII1-F01	protein	385	20	1e-37	0.66	2	C:GO:0009536 C:GO:0016020
KLLFI2-F10	protein	583	9	1e-39	0.7	2	F:GO:0003674 P:GO:0008150	-
KLLFII2-C09	protein	576	15	1e-19	0.68	2	F:GO:0003674 C:GO:0009507	-
CSL2-E06	protein binding	163	7	1e-13	0.79	2	C:GO:0012505 C:GO:0016023
CSL1-G06	protein binding protein transporter structural molecule	190	19	1e-15	0.9	2	C:GO:0030125 P:GO:0006886
KSLFI6-D05	protein kinase	700	20	1e-20	0.66	2	F:GO:0016301 F:GO:0005515
KLLFII1-A11	protein kinase	632	20	1e-34	0.88	2	F:GO:0016301 P:GO:0006468
KLLFI2-F01	pseudo-response regulator	646	20	1e-19	0.51	2	P:GO:0007623 P:GO:0009640	-
KLLRI2-H10	receptor-like serine threonineexpressed	478	20	1e-17	0.75	2	F:GO:0016301 P:GO:0006468
KSLFI8-E08	rna recognition motif-containing protein	539	1	0.0001	0.51	2	F:GO:0003676 F:GO:0016491	-
KLLFI2-G01	rna recognition motif-containing protein	635	20	1e-44	0.8	2	F:GO:0003676 F:GO:0016491
KSLFII1-F02	rrs1 protein	319	19	1e-30	0.71	2	C:GO:0005634 C:GO:0005739
KSLR1-G07	saccharopine dehydrogenase familyexpressed	686	20	1e-49	0.76	2	F:GO:0016491 F:GO:0005506
KLLFI1-F10	selenium binding protein	655	20	1e-31	0.91	2	F:GO:0008430 P:GO:0010197
KLLFI1-G11	selenium binding protein	562	20	1e-31	0.87	2	F:GO:0008430 P:GO:0010197
KLLFII3-C09	small nuclear ribonucleoprotein snrnp core protein sm protein	708	20	1e-45	0.97	2	C:GO:0005732 P:GO:0016071
KSLFI4-D10	snf7 family protein	523	20	1e-42	0.68	2	C:GO:0016020 P:GO:0015031
KLLFI1-A11	snf7-like protein	597	20	1e-32	0.86	2	C:GO:0005739 P:GO:0015031
KSLFIV1-F05	strong similarity to glycoprotein ep1 gb	582	15	1e-17	0.68	2	C:GO:0012505 F:GO:0005529
KSLFIV1-C08	sulfotransferase family protein	345	20	1e-28	0.78	2	C:GO:0005737 F:GO:0008146	EC:2.8.2,
KLLFII1-E11	thioredoxin-like protein cdsp32	645	13	1e-28	0.87	2	P:GO:0045454 C:GO:0009536
KLLFII1-B05	tpa:gid1-like gibberellin receptor	714	20	1e-78	0.86	2	P:GO:0008152 F:GO:0016787	-
KLLFII1-F05	transcriptional regulatory protein	656	15	1e-45	0.69	2	F:GO:0005515 C:GO:0043231
KLLFI3-A05	trna pseudouridine	600	20	1e-52	0.6	2	F:GO:0016439 P:GO:0008033	EC:5.4.99.12,
KSLFII1-F01	trypsin inhibitor	599	20	1e-78	0.63	2	F:GO:0004866 P:GO:0006950
KSLFIII1-H12	trypsin inhibitor	645	20	1e-63	0.65	2	F:GO:0004866 P:GO:0006950
KSLRII1-G06	trypsin inhibitor	608	20	1e-32	0.7	2	F:GO:0004866 P:GO:0006950
KSLRII1-H04	trypsin inhibitor	558	20	1e-51	0.71	2	F:GO:0004866 P:GO:0006950
KSLRII1-H11	trypsin inhibitor	616	20	1e-30	0.74	2	F:GO:0004866 P:GO:0006950
CSL2-C09	trypsin inhibitor	233	20	1e-33	0.68	2	F:GO:0004866 P:GO:0006950
CSL2-E07	trypsin inhibitor	551	20	1e-45	0.59	2	F:GO:0004866 P:GO:0006950
KLLFI1-E10	trypsin inhibitor	663	20	1e-56	0.64	2	F:GO:0004866 P:GO:0006950	-
KLLFI1-B02	trypsin inhibitor	495	20	1e-68	0.65	2	F:GO:0004866 P:GO:0006950	-
KLLFII1-H11	trypsin inhibitor	384	20	1e-43	0.64	2	F:GO:0004866 P:GO:0006950
KLLFII1-B09	trypsin inhibitor	618	20	1e-31	0.7	2	F:GO:0004866 P:GO:0006950
KLLFI2-B01	trypsin inhibitor	482	20	1e-72	0.63	2	F:GO:0004866 P:GO:0006950	-
KLLFII2-F01	trypsin inhibitor	317	19	1e-27	0.5	2	F:GO:0004866 P:GO:0006950	-
KLLFII3-D08	trypsin inhibitor	448	20	1e-61	0.61	2	F:GO:0004866 P:GO:0006950
KLLFII3-E07	trypsin inhibitor	394	20	1e-49	0.64	2	F:GO:0004866 P:GO:0006950
KLLFII3-H10	trypsin inhibitor	319	20	1e-32	0.68	2	F:GO:0004866 P:GO:0006950
KLLFIII3-B08	trypsin inhibitor	624	20	1e-56	0.67	2	F:GO:0004866 P:GO:0006950
KLLFIII3-C08	trypsin inhibitor	679	20	1e-56	0.66	2	F:GO:0004866 P:GO:0006950
KLLFIII3-F03	trypsin inhibitor	540	20	1e-55	0.67	2	F:GO:0004866 P:GO:0006950
KLLFIII3-G07	trypsin inhibitor	702	20	1e-56	0.67	2	F:GO:0004866 P:GO:0006950
KLLFI3-E02	trypsin inhibitor	556	20	1e-42	0.67	2	F:GO:0004866 P:GO:0006950
KLLFIII2-G01	trypsin inhibitor	421	20	1e-59	0.65	2	F:GO:0004866 P:GO:0006950
KLLFIII2-G12	trypsin inhibitor	302	20	1e-42	0.63	2	F:GO:0004866 P:GO:0006950	-
KLLFII3-C10	udp-glucoronosyl udp-glucosyl transferase family protein	585	20	1e-38	0.81	2	F:GO:0008194 P:GO:0008152
KSLFIII1-C10	udp-glucuronosyl udp-glucosyltransferase	683	20	1e-23	0.64	2	F:GO:0016740 P:GO:0008152
CSL1-C04	udp-xylose phenolic glycosyltransferase	451	20	1e-34	0.78	2	F:GO:0016758 P:GO:0008152	EC:2.4.1,
KLLFIII3-E06	uncharacterized plant-specific domain tigr01589 familyexpressed	644	20	1e-28	0.79	2	C:GO:0012505 P:GO:0032502
KLLRI2-D01	uncharacterized protein	555	9	1e-08	0.59	2	C:GO:0012505 F:GO:0003674	-
KSLFI3-E10	wd repeat domain 39	634	20	1e-60	0.61	2	F:GO:0000166 C:GO:0005834	EC:3.6.5.1,
KSLFI3-E12	ysl transporter 3	629	20	1e-67	0.87	2	P:GO:0010043 P:GO:0006826
KSLFI5-G05	zinc finger protein wrky1	726	11	1e-07	0.63	2	F:GO:0003677 P:GO:0045449
CSL2-C02	zinc ion binding	598	2	1e-06	0.77	2	C:GO:0012505 F:GO:0008270
KSLFIV1-A01	---NA---	634	9	1e-13	0.76	1	F:GO:0003674	-
KSLFIV1-A02	---NA---	625	3	1e-19	0.77	1	C:GO:0005739
KSLFIV1-F08	---NA---	423	20	1e-22	0.69	1	C:GO:0016023
KSLR1-D01	---NA---	641	7	1e-14	0.69	1	F:GO:0005488
KSLR1-C07	---NA---	550	9	1e-25	0.81	1	F:GO:0005488
KSLR1-G06	---NA---	696	2	1e-11	0.97	1	C:GO:0005739
KSLR1-H03	---NA---	485	20	1e-18	0.75	1	C:GO:0016020
KSLR1-H06	---NA---	650	3	1e-09	0.88	1	C:GO:0009536
KSLRII1-G09	---NA---	644	10	1e-69	0.68	1	C:GO:0009536
KSLFI8-C03	---NA---	667	20	1e-48	0.76	1	C:GO:0012505
KSLFI4-B12	---NA---	743	20	1e-46	0.65	1	C:GO:0012505
KSLFI5-F12	---NA---	727	8	1e-34	0.83	1	C:GO:0009507
KSLRII2-B07	---NA---	728	4	1e-16	0.92	1	C:GO:0012505
KSLRII2-C06	---NA---	581	9	1e-29	0.88	1	C:GO:0009536
KSLRII2-E02	---NA---	727	9	1e-20	0.81	1	C:GO:0009507
KSLRII2-G01	---NA---	567	5	1e-08	0.87	1	P:GO:0009960
KSLRII2-H06	---NA---	618	20	1e-75	0.71	1	C:GO:0009536
KSLRII2-F04	---NA---	693	8	1e-28	0.64	1	C:GO:0009536
CSL2-H03	---NA---	470	20	1e-27	0.64	1	C:GO:0012505
KLLFI1-F03	---NA---	599	12	1e-12	0.84	1	C:GO:0009536
KLLFI2-D04	---NA---	683	20	1e-35	0.68	1	C:GO:0009536
KLLFI2-A03	---NA---	560	9	1e-15	0.69	1	C:GO:0009536
KLLFII2-B08	---NA---	631	5	1e-23	0.89	1	F:GO:0003674	-
KLLFII2-D09	---NA---	661	7	1e-35	0.69	1	C:GO:0009536
KLLFI3-F06	---NA---	642	10	1e-21	0.84	1	C:GO:0009536
KLLFI3-H07	---NA---	338	14	1e-11	0.71	1	C:GO:0016020
KLLFII3-G02	---NA---	584	2	1e-24	0.94	1	C:GO:0005739
KLLFIII2-H09	---NA---	606	7	1e-13	0.79	1	F:GO:0003674	-
KLLFII1-H02	3-phosphoinositide-dependent protein kinase-	627	5	1e-28	0.62	1	F:GO:0003824
CSL1-F09	60s ribosomal protein l38	685	7	1e-08	0.74	1	C:GO:0005840	-
KSLRII1-E06	ac034107_6ests gb	579	17	1e-47	0.65	1	C:GO:0009536
KSLFI8-D04	af166121_1cf2 cf5 disease resistance protein homolog	634	20	1e-09	0.59	1	P:GO:0006950	-
KLLFII2-A07	af283537_1lectin-related protein precursor	712	1	1e-07	0.97	1	F:GO:0005529
KLLFII3-D04	af283537_1lectin-related protein precursor	198	1	1e-12	1	1	F:GO:0005529
KSLFI7-H09	af372939_1at1g63420 f2k11_19	353	20	1e-18	0.65	1	C:GO:0005739
CSL1-A12	af428333_1 at1g35780 f14d7_9	460	20	1e-37	0.66	1	C:GO:0005634
KSLFI7-H07	aldo keto reductase	600	20	1e-20	0.75	1	F:GO:0016491
KSLFI5-E01	alpha beta fold family protein	321	6	1e-08	0.84	1	C:GO:0016023
KLLFI2-H02	salicylic acid-binding protein 2 [Nicotiana tabacum] alpha beta fold family protein	689	20	1e-14	0.71	1	F:GO:0016787
KSLFI8-E01	alpha galactosidase precursor	691	20	1e-37	0.75	1	C:GO:0012505
KLLFI1-C02	aminotransferase (alanine or glutamate:glyoxylate)	767	4	1e-15	0.81	1	F:GO:0008483	-
KLLFI1-F07	appr-1-p processing	572	20	1e-23	0.71	1	C:GO:0009507
CSL2-D12	arginine decarboxylase	464	1	0.0001	0.63	1	F:GO:0016829
KLLFII1-A08	at1g10410 f14n23_31	652	20	1e-45	0.77	1	C:GO:0005739
CSL2-F05	at3g15630 msj11_3	509	15	1e-30	0.6	1	C:GO:0009507
KSLRII1-F04	at3g22840 mwi23_21	651	20	1e-54	0.8	1	C:GO:0016020
KSLFII1-D06	at4g27390 m4i22_200	458	5	1e-20	0.81	1	C:GO:0009507
KSLFI1-D06	at4g27390 m4i22_200	449	3	1e-15	0.88	1	C:GO:0009507
KSLFII1-D11	at5g39790 mkm21_80	564	18	1e-21	0.75	1	C:GO:0009536
KLLRI2-C03	benzoic acid salicylic acid methyltransferase	647	20	1e-57	0.75	1	F:GO:0016740
KLLRI2-E11	bzip family transcription factor	603	6	1e-12	0.57	1	P:GO:0006355
KLLFI1-A05	ccr protein	474	18	1e-48	0.67	1	C:GO:0009507
KLLFIII3-E11	ccr protein	567	19	1e-54	0.66	1	C:GO:0009507
KLLFII1-B03	cog3146: uncharacterized protein conserved in bacteria	658	10	1e-15	0.73	1	F:GO:0003674	-
KLLFI3-F02	cryptochrome 1b	613	20	1e-37	0.7	1	C:GO:0005739
KLLFII1-D06	cxe carboxylesterase	549	20	1e-23	0.77	1	F:GO:0004091	-
KSLFI1-H05	dna binding protein	463	2	1e-05	0.64	1	F:GO:0003677	-
KSLFI5-B06	dna binding protein	704	3	1e-06	0.62	1	F:GO:0003677	-
KSLRII2-E11	dna binding protein	692	3	1e-06	0.62	1	F:GO:0003677	-
CSL1-H05	dna binding protein	384	3	1e-06	0.62	1	F:GO:0003677	-
CSL1-C08	dna binding protein	594	3	1e-06	0.62	1	F:GO:0003677	-
KLLFI1-B06	dna binding protein	287	3	1e-06	0.62	1	F:GO:0003677	-
KLLFI1-C11	dna binding protein	613	3	1e-06	0.62	1	F:GO:0003677	-
KLLFII3-E09	dna binding protein	614	3	1e-06	0.62	1	F:GO:0003677	-
KLLFIII3-F05	dna binding protein	638	3	1e-06	0.62	1	F:GO:0003677	-
KLLFII3-D09	dna binding protein	637	2	1e-05	0.62	1	F:GO:0003677	-
KLLFIII3-F11	dna binding protein	454	3	1e-07	0.64	1	F:GO:0003677	-
CSL1-B01	eif4g (eukaryotic translation initiation factor 4g)	444	13	1e-16	0.76	1	P:GO:0009615
KSLFII1-B01	elicitor-inducible cytochrome p450	249	19	1e-07	0.77	1	F:GO:0016713	-
KSLFI4-F08	emb2410 (embryo defective 2410)	700	9	1e-96	0.7	1	P:GO:0009793	-
KSLRII2-F03	er6 protein	728	20	1e-16	0.8	1	P:GO:0006950	-
KLLFIII2-G09	er6 protein	744	20	1e-17	0.7	1	P:GO:0006950	-
KSLFIII1-F03	extensin-like protein	677	20	1e-40	0.64	1	P:GO:0009664
KSLFI7-A08	f-box family protein	623	20	1e-24	0.55	1	F:GO:0003700	-
CSL1-E04	f-box family protein	465	20	1e-20	0.66	1	F:GO:0003700	-
KLLFII1-E10	fiber proteinexpressed	662	20	1e-60	0.78	1	P:GO:0006950
KSLRII1-H12	flavanone 3-beta-hydroxylase	641	20	1e-22	0.65	1	F:GO:0016491
CSL2-E12	flavin monooxygenase	308	20	1e-18	0.69	1	F:GO:0016491
KSLFIV1-C01	gcn5-related n-acetyltransferasefamily protein	550	6	1e-40	0.62	1	P:GO:0008152
KLLRI2-B08	ggpp synthase	209	1	0.0001	0.65	1	P:GO:0008299	-
KSLFI7-A03	glucosyl transferase	619	20	1e-34	0.61	1	F:GO:0016757
KSLFIV1-F12	glutathione s-transferase gst 18	528	20	1e-56	0.73	1	F:GO:0016740
KLLFI1-G06	histone deacetylasecatalytic component hda1	185	15	1e-16	0.88	1	P:GO:0016575	-
KLLFI2-C11	homeobox protein	708	20	1e-65	0.8	1	P:GO:0040029
KSLFIV1-A09	hydroxycinnamoyl-shikimate quinate hydroxycinnamoyltransferase	638	20	1e-57	0.92	1	F:GO:0016740
KSLFII1-A11	hypothetical plant protein	666	12	1e-16	0.77	1	C:GO:0005794
KLLFII3-F04	inorganic carbon transport	631	4	1e-18	0.83	1	P:GO:0019755	-
KSLFI1-D11	inosine-uridine preferring nucleoside hydrolase	178	20	1e-19	0.74	1	F:GO:0016787
KLLFII1-D04	iron-sulfur cluster-binding protein	635	20	1e-33	0.7	1	C:GO:0009536
KLLFII2-G05	iron-sulfur cluster-binding protein	680	20	1e-66	0.7	1	C:GO:0009507
KLLFII3-B03	kelch repeat-containing f-box family protein	596	10	1e-36	0.67	1	C:GO:0009507
KSLR1-E05	late embryogenesis-abundant protein	556	17	1e-28	0.63	1	P:GO:0006950
KSLFI7-B02	legumin-like protein	249	20	1e-10	0.61	1	F:GO:0045735
KSLRII1-E08	leucine zipper-ef-hand containing transmembrane protein 1	628	13	1e-12	0.84	1	F:GO:0005509
KSLFI4-H06	linalool synthase	682	20	1e-33	0.67	1	F:GO:0034007	-
KSLFI3-H06	lrr-like protein	629	13	1e-34	0.85	1	C:GO:0009507
KSLFI3-A08	m030_arath uncharacterized mitochondrial proteing00030	670	5	1e-29	0.98	1	C:GO:0005739
CSL2-G07	mannose-p-dolichol utilization defect 1 protein homolog	414	6	1e-12	0.81	1	C:GO:0016020
CSL1-F05	mee14 (maternal effect embryo arrest 14)	530	10	1e-26	0.68	1	C:GO:0009536
KLLFII2-F12	membrane related protein	530	20	1e-17	0.72	1	C:GO:0016020	-
CSL2-E04	membrane trafficking factor	614	20	1e-29	0.74	1	F:GO:0003674	-
KSLFI8-G08	metallothionein-like protein	535	20	1e-28	0.76	1	F:GO:0046872
KSLFI8-F11	metallothionein-like protein	547	20	1e-35	0.77	1	F:GO:0005507
KSLFI4-G01	metallothionein-like protein	671	4	1e-12	0.78	1	F:GO:0046872
KLLFI1-C04	metallothionein-like protein	681	20	1e-35	0.77	1	F:GO:0005507
KLLFI1-D02	metallothionein-like protein	578	20	1e-35	0.77	1	F:GO:0005507
KLLFI2-H03	metallothionein-like protein	571	20	1e-35	0.77	1	F:GO:0005507
KLLFI3-E06	metallothionein-like protein	534	20	1e-17	0.64	1	F:GO:0005507
KSLFIII1-G10	mitochondrial glycoprotein family protein mam33 family protein	481	19	1e-10	0.78	1	C:GO:0005759
KLLFII2-B09	mitochondrial transcription termination factor family protein mterf family protein	711	20	1e-11	0.56	1	P:GO:0009409
KSLFIII1-A08	molybdopterin biosynthesisfamily protein	583	8	1e-16	0.67	1	P:GO:0006777
KLLFIII3-E02	mudra protein	641	20	1e-62	0.61	1	F:GO:0003676	-
KSLFI6-H03	nadh-dependent oxidoreductaseexpressed	219	20	1e-10	0.9	1	F:GO:0016491
KSLFI5-F01	nucleic acid binding	700	20	1e-29	0.93	1	F:GO:0003676
CSL2-E09	nucleic acid binding	588	6	1e-32	0.68	1	F:GO:0003676
KLLFI2-H10	nucleobase:cation symporter	763	5	1e-26	0.78	1	P:GO:0008150	-
KSLFII1-G07	nucleolar protein	650	20	1e-20	0.74	1	C:GO:0005730	-
KSLFIV1-B09	omega-3 fatty acid desaturase	637	20	1e-37	0.62	1	P:GO:0008152
KSLFIII1-D02	osmotin-like protein	611	20	1e-36	0.85	1	P:GO:0051707	-
KSLR1-H09	oxysterol-binding protein	352	2	1e-06	0.77	1	P:GO:0008202
KSLFIII1-C01	pathogenesis related protein	615	20	1e-43	0.75	1	P:GO:0050896
KSLFI4-A07	pathogenesis-related family protein	630	20	1e-13	0.75	1	P:GO:0006950	-
KSLFI3-H10	pathogenesis-related protein pr1a	215	20	1e-27	0.7	1	P:GO:0050896
KLLRI2-A07	photoassimilate-responsive protein par-1b-like protein	398	20	1e-12	0.78	1	C:GO:0012505
KLLFIII2-G03	phytohemagglutinin-l precursor	553	15	1e-61	0.44	1	F:GO:0005529
KLLFII1-F10	pq-loop repeat family protein transmembrane family protein	636	11	1e-19	0.76	1	C:GO:0016020
KSLR1-G03	probable wound-induced protein	710	18	1e-15	0.74	1	P:GO:0006950	-
KLLRI2-B12	proline iminopeptidase	570	20	1e-68	0.79	1	F:GO:0004177	EC:3.4.11,
KLLRI2-E12	protease complex subunit3	292	20	1e-27	0.65	1	C:GO:0009840
KSLFII1-E03	protein	396	20	1e-32	0.68	1	C:GO:0009536
KSLFIV1-E05	protein	582	20	1e-63	0.78	1	C:GO:0009507
KSLR1-C08	protein	734	20	1e-34	0.72	1	C:GO:0012505
KSLFI1-G02	protein	266	20	1e-22	0.75	1	F:GO:0042802
KSLRII1-G07	protein	620	20	1e-86	0.68	1	C:GO:0016020
KSLFI3-H05	protein	601	20	1e-50	0.79	1	C:GO:0009507
KSLFI6-B10	protein	416	20	1e-29	0.83	1	C:GO:0016020
KSLRII2-D06	protein	612	20	1e-30	0.88	1	C:GO:0009535
KSLFI4-D07	protein	703	10	1e-13	0.96	1	C:GO:0012505
KLLFII2-H03	protein	529	20	1e-20	0.79	1	C:GO:0005739
KLLFIII3-H05	protein	690	20	1e-93	0.67	1	C:GO:0009507
KLLFI3-C01	protein	713	20	1e-36	0.78	1	C:GO:0009536
KLLFIII2-G02	protein	620	20	1e-59	0.78	1	C:GO:0009543
KLLFIII3-C03	receptor-type protein kinase lrk1	580	17	1e-63	0.57	1	F:GO:0005529
KSLFI4-C06	reticuline oxidase-like protein	740	6	1e-06	0.76	1	F:GO:0050468	-
KLLFIII2-D04	rna-binding protein	696	20	1e-32	0.82	1	F:GO:0003676
KSLFIII1-C04	s-adenosyl-l-methionine:benzoic acid salicylic acid carboxyl methyltransferase	658	20	1e-65	0.75	1	F:GO:0016740
KLLRI2-A09	s-adenosyl-l-methionine:benzoic acid salicylic acid carboxyl methyltransferase	456	20	1e-54	0.79	1	F:GO:0016740
KLLRI2-E02	s-adenosyl-l-methionine:salicylic acid carboxyl methyltransferase	630	20	1e-22	0.77	1	F:GO:0008168	EC:2.1.1,
KLLRI2-A10	s-adenosyl-l-methionine:salicylic acid carboxyl methyltransferase	582	17	1e-07	0.85	1	F:GO:0008168	EC:2.1.1,
KSLFI7-D02	sag101 (senescence-associated gene 101) triacylglycerol lipase	665	20	1e-32	0.58	1	F:GO:0004091	EC:3.1.1, EC:3.1.1.1,
KSLFI7-H04	salicylic acid benzoic acid carboxyl methyltransferase	651	20	1e-66	0.8	1	F:GO:0016740
KSLFI8-C11	scarecrow-like protein	227	20	1e-18	0.74	1	P:GO:0045449
KSLFI6-D08	secoisolariciresinol dehydrogenase	525	20	1e-25	0.63	1	C:GO:0009536
KSLFII1-A07	seed maturation-like protein	713	20	1e-54	0.63	1	C:GO:0009507
KSLFIV1-F02	selenoprotein o	630	20	1e-30	0.85	1	C:GO:0009536
CSL2-G03	selenoprotein o	328	20	1e-28	0.68	1	C:GO:0009536
KLLFII1-C05	senescence-associated family protein	529	14	1e-57	0.84	1	C:GO:0009536
CSL2-F06	sll1 protein	461	13	1e-08	0.84	1	C:GO:0005739
KSLFI4-H01	start domain-containing protein	685	20	1e-77	0.81	1	C:GO:0005739
KSLFIII1-C12	syntaxin family protein	628	20	1e-28	0.63	1	C:GO:0012505
KSLFI8-A02	tetratricopeptide repeat-containing protein	315	7	1e-10	0.58	1	C:GO:0005783	-
KSLFI1-B12	thylakoid lumenalprotein	590	5	1e-15	0.68	1	C:GO:0009536
KSLR1-E12	thylakoid lumenchloroplast precursor	370	7	1e-08	0.79	1	C:GO:0009579	-
KSLFII1-C03	tpr domain containingexpressed	529	20	1e-50	0.74	1	C:GO:0005739
KSLFI5-D04	tpr domain protein	694	20	1e-12	0.78	1	C:GO:0009507
CSL1-B12	transcription factor	437	2	1e-08	0.72	1	F:GO:0003700	-
KSLFIV1-D10	transcription factor bzip34	602	19	1e-43	0.54	1	F:GO:0003700	-
KSLFI7-A09	transmembrane protein ft27 pft27-like	497	2	0.0001	0.69	1	C:GO:0016021	-
KSLFI3-E08	ubiquitin-like protein	589	20	1e-40	0.7	1	P:GO:0006512
KSLRII1-B08	universal stress proteinfamily protein	579	20	1e-34	0.82	1	P:GO:0006950
KSLFII1-D03	y1487_arath uncharacterized protein at1g14870	480	20	1e-22	0.73	1	C:GO:0005886
CSL2-E05	y3972_arath uncharacterized protein at3g49720	697	17	1e-58	0.82	1	C:GO:0005794
KSLFIV1-F04	zinc finger transcription factor-like protein	553	12	1e-51	0.55	1	P:GO:0045449
KSLRII2-F02	zinc ribbon 1	641	9	1e-14	0.73	1	C:GO:0009536
KSLFI7-H08	zinc-binding family protein	516	2	1e-08	0.7	1	F:GO:0005488
