# Supplementary material for: Fortunella margarita Transcriptional Reprogramming Triggered by Xanthomonas citri subsp. citri
Source: BMC Plant Biol. 2011 Nov 11;11:159. doi: 10.1186/1471-2229-11-159 (PMC3235979; doi:10.1186/1471-2229-11-159)
Supplement: Additional file 7 — Table S2. Differentially expressed ASCA-selected list of genes, at statistically significant levels, including p values, M values. [file 1471-2229-11-159-S7.XLSX]

## Sheet: ASCA
ASCA Selection	Cluster	adjusted p-value	M-6h	M-24h	M-72h
KSLFI7-F08	A	0.00331505	-1.85333	0.106667	-0.0833333
KSLFI7-F12	A	0.00378161	-2.23667	0.103333	-0.243333
KSLFI7-B04	A	0.00471992	-1.93667	0.11	-0.556667
CSL2-A07	A	0.0050099	-2.77333	-0.273333	-0.17
CSL2-E01	A	0.00504134	-1.70333	0.643333	0.0733333
KSLFI3-F04	A	0.00504134	-2.35	-0.0533333	-0.38
KLLFI3-F08	A	0.00525803	-1.85	0.0733333	-0.133333
KLLFIII3-A08	A	0.00525803	-1.87333	0.373333	0.383333
CSL2-F04	A	0.00525803	-2.73333	-0.09	0.0766667
CSL2-A08	A	0.00525803	-1.39667	1.06	0.576667
KSLFIII1-E09	A	0.00525803	-2.58	-0.396667	0.113333
LT2FI2-C8	A	0.00559041	-1.81667	0.386667	-0.156667
KLLFI3-G11	A	0.00577386	-2.79	-0.643333	-0.04
KSLFI6-E02	A	0.00577386	-1.89667	-0.68	0.04
ET2FI4-E10	B	0.00586619	-0.376667	-0.936667	0.136667
KLLFIII3-G09	A	0.00586619	-2.48333	0.14	-0.173333
KSLFI1-A02	A	0.00586619	-2.13667	0.0266667	0.176667
CSL1-A09	A	0.00593911	-2.76667	-0.56	0.01
KSLR1-A10	B	0.00593911	-0.176667	-1.34667	-0.36
KSLFII1-A12	A	0.00632694	-2.24	0.00333333	0.18
KLLFIII3-A06	A	0.00641671	-2.05667	0.216667	0.563333
KSLFIV1-A01	A	0.00707595	-2.34667	-0.113333	-0.473333
KLLFIII2-B09	A	0.00747209	-3.14667	0.406667	0.816667
LT2FI1-F6	A	0.00752515	-1.88333	0.153333	-0.626667
KSLFI5-G05	B	0.00752515	0.586667	-1.13	0.276667
ET2FI4-A6	A	0.00823686	-2.68333	-0.333333	-0.153333
LT2FI1-F9	A	0.00823686	-1.52667	-0.41	0.0633333
KLLFI3-E08	A	0.00823686	-1.64	0.0133333	0.14
KLLFII2-E10	A	0.00823686	-2.75667	-1.02667	-0.163333
KLLFIII3-F03	A	0.00823686	-3.2	0.196667	-0.49
KSLFI7-H12	A	0.00823686	-1.99333	0.183333	-0.31
KSLFI1-G02	B	0.00823686	0.16	-0.593333	0.45
KSLFIV1-F01	A	0.00823686	-2.84667	-0.0166667	-0.146667
KLLFI1-E08	A	0.00823686	-2.72333	-0.113333	-0.493333
KSLFI4-E01	B	0.00823686	0.106667	-1.26	0.37
KSLFI4-A02	A	0.00823686	-2.24	-0.95	-0.07
KLLFII1-E01	A	0.00823686	-1.97667	0.8	0.393333
KLLFII1-A05	A	0.00823686	-2.43667	-0.81	0.316667
KSLFI6-E10	A	0.00823686	-1.66	-0.953333	0.0833333
KSLFI7-F04	A	0.00823686	-2.32667	-0.153333	-0.44
CSL2-G09	A	0.00823686	-1.7	-0.0233333	-0.0666667
ET2F2-A12	A	0.00863637	-0.88	1.02667	0.7
KSLFII1-G05	B	0.0086567	0.37	-0.533333	0.326667
KSLFIII1-A05	A	0.0086567	-2.81333	-0.15	-0.25
LT2FIII3-G6	A	0.00866919	-3.12333	-0.453333	-0.04
KSLFI6-C10	D	0.00866919	2.38667	-9.25186e-18	0.663333
ET2FI8-A4	A	0.00908343	-2.68333	0.00333333	0.173333
KSLFI1-E01	A	0.00908343	-2.02	-0.196667	0.126667
ET2RII2-A4	A	0.0093657	-2.65	-0.406667	0.21
ET2FII1-F9	A	0.0093657	-2.51	0.126667	-0.09
KSLFIII1-E01	A	0.0093657	-2.4	-0.68	0.183333
KLLFI1-A08	A	0.0093657	-3.40667	-0.34	-0.243333
KSLFI7-E10	A	0.0093657	-2.53	-0.246667	-0.276667
LT2FII3-B7	A	0.00950289	-2.71667	-0.373333	-0.323333
KSLFI6-E08	A	0.00956055	-1.72333	-0.04	-0.296667
KLLFI1-A04	A	0.00987647	-2.85	-0.116667	0.00333333
KSLFI4-A10	B	0.00992788	0.453333	-0.82	0.106667
KSLFI8-D11	D	0.00992788	1.60667	-0.1	0.256667
KLLFII3-G09	A	0.0101614	-3.17333	-0.443333	-0.00666667
KSLFI7-E01	A	0.0101614	-1.71333	0.106667	-0.42
KSLFIII1-H12	A	0.010705	-0.406667	1.05	0.303333
KLLFIII2-A09	A	0.0110019	-2.62333	0.136667	0.643333
ET2FII1-A1	A	0.0113448	-2.58	0.0466667	-0.32
KSLFI8-A12	A	0.0113448	-2.8	-0.24	0.166667
KSLFIV1-C10	D	0.0113448	1.5	0.0466667	-0.15
KSLFI1-E11	A	0.0113448	-2.34	-0.513333	-0.233333
LT2FIII2-E11	A	0.0115891	-1.14667	0.376667	0.183333
ET2RI1-F2	A	0.0119232	-2.03333	-0.04	-0.223333
ET2FI3-E9	A	0.0119232	-2.46667	-0.0766667	-0.443333
ET2F1-A3	A	0.0119232	-2.63	-0.816667	-0.2
KLLFII2-B02	A	0.0119232	-1.56	-0.47	0.0733333
KLLFI3-C04	A	0.0119232	-2.62667	-0.0333333	-0.186667
KLLFII3-E05	A	0.0119232	-2.70333	-0.406667	0.0533333
CSL2-A01	A	0.0119232	-2.96333	-0.426667	-0.166667
KSLFIII1-C05	A	0.0119232	-2.36333	0.0133333	-0.403333
KSLFI7-A05	B	0.0119232	-1.71	-1.19	0.0366667
KSLFI3-A06	A	0.0119232	-2.44667	-0.563333	-0.166667
KSLFII1-A07	A	0.011993	-1.35333	-0.773333	0.15
KSLFI5-C05	B	0.0120413	-1.00333	-1.30333	0.243333
KLLFII3-E01	A	0.0125594	-1.76	-0.123333	-0.506667
KSLRII2-E03	A	0.0126318	-3.02333	-0.483333	-0.53
KSLFI1-E03	A	0.0126318	-2.15333	-0.0633333	-0.176667
KSLFIV1-A06	B	0.0126318	-0.866667	-1.69333	-0.05
KLLFIII3-F08	A	0.0130415	-0.86	0.733333	0.396667
KLLFIII3-H02	A	0.0130415	-2.56667	0.24	-0.213333
KSLR1-A03	A	0.0130415	-2.47	-0.383333	-0.426667
LT2RI2-C1	D	0.0134452	2.48	-0.04	0.0466667
KLLFIII3-E06	A	0.01361	-1.87	-0.71	0.183333
ET2RI1-F3	A	0.0139683	-1.91333	-0.0666667	-0.153333
ET2FIII1-F9	A	0.0139683	-1.9	-1.06	0.263333
KLLFII3-F04	A	0.0139683	-1.88333	-0.16	-0.203333
KSLFI8-E10	B	0.0139683	-0.153333	-0.826667	0.196667
KSLFI3-A05	B	0.0139683	-1.41	-1.56	0.0566667
KSLRII2-F01	A	0.0142186	-2.27333	-0.66	0.386667
LT2FII2-D2	A	0.0145463	-2.82	-0.22	0.00666667
KLLFI2-D02	A	0.0146506	-1.98667	0.653333	0.51
ET2FI1-E9	B	0.0147447	-0.353333	-1.46667	0.28
KSLFIV1-B05	A	0.0149197	-2.75333	-0.51	0.203333
LT2FIII3-B2	A	0.0149947	-0.943333	1.13667	0.52
CSL1-A01	B	0.0149947	0.00666667	-0.536667	0.533333
KSLFI6-C01	B	0.0149947	-0.213333	-0.983333	0.126667
KSLFI7-C05	B	0.0149947	-0.89	-1.09667	0.253333
KSLFI6-G10	D	0.0151135	1.00667	-0.463333	0.263333
KLLFIII3-B03	A	0.0152046	-1.31333	0.33	0.506667
KSLFI4-A09	B	0.0152046	-0.203333	-1.29	0.33
ET2RI1-B4	A	0.0154392	-2.76333	0.77	-0.203333
KLLFI3-F06	A	0.0159561	-2.04	0.126667	-0.343333
KSLFI4-F04	A	0.0159561	-2.58	-0.0133333	-0.146667
ET2FIII1-C03	A	0.0162816	-2.09333	-0.35	-0.253333
KLLFII3-B05	A	0.0162816	-1.77	-0.493333	2.30845e-18
LT2FII2-E8	A	0.0163027	-1.85333	-0.58	-0.36
KLLFIII2-F10	B	0.0165398	0.18	-0.743333	0.186667
KSLR1-F10	A	0.0165398	-2.41	-0.06	0.03
LT2FIII2-F3	A	0.01709	-2.27667	-0.0933333	-0.293333
KLLFII1-C12	D	0.01709	1.37333	-0.136667	-0.146667
KLLFII2-A04	A	0.0174205	-1.70333	-0.0766667	-0.406667
ET2FI3-A1	A	0.0176716	-2.24	-0.483333	-0.663333
KSLFI7-E09	A	0.018469	-1.69667	-0.02	-0.406667
KSLFI1-H03	B	0.018469	1.64333	0.323333	1.05333
KSLFIV1-D12	A	0.0193311	-1.94333	0.0266667	-0.273333
KSLFII1-C05	B	0.020121	0.506667	-0.91	0.416667
KLLFIII2-F11	C	0.0209382	-0.663333	0.36	-0.44
KSLFIII1-G11	A	0.0209534	-1.35333	-0.206667	0.12
KSLFI6-A01	B	0.0216314	-0.02	-0.243333	0.59
CSL2-E04	A	0.0216314	-0.65	1.15667	0.766667
KSLFI5-A06	A	0.0216314	-1.68	-0.966667	-0.07
KSLFI7-A04	A	0.02201	-2.13667	0.14	-0.12
KLLFII3-F08	A	0.0222263	-2.01	-0.19	-0.44
KSLFII1-C07	A	0.023936	-1.91667	-0.76	-0.166667
KLLFII2-G02	A	0.0240272	-2.47667	0.46	0.663333
KSLFI5-C07	A	0.0240272	-2.00333	-0.956667	-0.233333
ET2FIII1-A10	B	0.0241413	-0.316667	-1.05667	0.25
KLLFI3-F09	B	0.0241413	0.0933333	0.0366667	0.913333
KSLFI1-B02	A	0.0241413	-2.14333	-0.0266667	-0.286667
CSL2-D02	A	0.0242467	-2.10333	0.2	-0.42
KLLFIII2-E06	B	0.025	0.023	0.083	0.06
KSLFI1-C09	B	0.0250052	0.873333	-0.26	0.776667
CSL2-B06	A	0.0254727	-3.07333	0.23	0.556667
KLLFII2-E01	B	0.0273089	-0.04	-0.403333	0.503333
KSLFI5-D07	D	0.0273089	1.33667	-0.5	-0.156667
KLLFIII3-B04	A	0.0279407	-1.77	0.256667	0.363333
KLLRI2-A05	B	0.029477	-0.163333	-0.656667	0.343333
CSL1-B07	A	0.0298222	-3.01	-0.256667	-0.52
KSLFIII1-G05	A	0.0298222	-0.8	0.67	0.176667
KLLFII2-H01	D	0.0300492	1.36333	-0.38	0.543333
CSL1-A12	A	0.031391	-2.8	0.753333	-0.14
KSLFIII1-A01	B	0.0315509	-1.57333	-0.866667	0.113333
ET2FI1-E5	C	0.0316356	-0.516667	0.56	-0.34
KSLFI8-A10	B	0.0317927	-0.12	-0.706667	0.19
KSLFIV1-C05	B	0.0317927	0.543333	-0.826667	0.48
ET2FI8-B1	A	0.0321634	-2.73667	-0.566667	0.223333
KSLFI4-E08	A	0.0350495	-2.51667	-0.37	-0.15
KSLR1-A02	B	0.0351157	-0.67	-1.16	0.103333
KSLFI3-G05	B	0.0351157	-0.553333	-0.72	0.493333
KSLFII1-G07	D	0.0357416	0.99	-0.62	0.00666667
ET2F1-G9	B	0.0358937	0.49	-0.76	0.163333
KSLFI7-F09	A	0.0384186	-2.41333	-0.246667	-0.466667
CSL1-D01	A	0.0403845	-1.56333	-0.41	0.146667
KSLFIV1-G04	D	0.0407244	2.25667	0.883333	0.55
ET2FI4-E2	B	0.0414862	-0.43	-0.723333	0.353333
KLLRI2-G05	D	0.0414862	0.93	-0.446667	0.173333
ET2F2-E10	C	0.0415092	-0.413333	0.746667	-0.05
KLLRI2-E06	B	0.0421876	-0.00333333	-0.74	0.48
KSLFI7-B02	A	0.0421876	-1.94333	0.01	-0.466667
CSL2-C02	A	0.0428118	-1.42667	0.206667	-0.383333
CSL1-H02	D	0.0437541	1.1	-0.473333	0.103333
KSLFIV1-E06	A	0.0440229	-1.84667	-0.873333	0.24
KSLFII1-D07	D	0.0447668	1.47	0.07	-0.41
KLLFII3-B04	A	0.0449926	-2.42667	0.736667	-0.153333
ET2RI1-B3	A	0.0458157	-2.32333	-0.53	-0.576667
KLLRI2-F09	A	0.0458157	-2.37	-0.28	-0.38
KSLFI3-H10	A	0.0504977	-1.703	-0.077	-0.407
KSLRII2-D11	D	0.0524834	0.7	-0.39	-0.83
KSLFI7-A06	A	0.0542081	-1.63667	-0.763333	-0.06
KSLFI8-E09	B	0.0546445	-0.433333	-0.816667	0.436667
ET2FI8-C1	B	0.0548157	-0.16	-0.56	0.443333
LT2FIII2-B10	A	0.0548157	-2.49	-0.08	-0.06
KSLFI6-F10	A	0.0552211	-1.95667	-0.123333	-0.0666667
KSLFIII1-B09	B	0.0552211	0.176667	-0.75	0.266667
KSLFI1-C08	A	0.0555063	-2.87	-0.32	-0.33
CSL2-E07	A	0.0579109	-0.79	0.87	0.46
LT2FIII2-C9	B	0.0582885	0.563333	-0.58	0.323333
KSLFI7-B07	A	0.0582885	-2.15	-0.0333333	0.01
KSLRII2-A10	B	0.0586234	-0.166667	-0.943333	0.21
KSLFI6-B06	A	0.0588023	-1.95667	-0.406667	-0.286667
KSLFIV1-F04	A	0.0591106	-1.62	0.553333	-0.36
KSLFII1-F02	A	0.0604865	-0.893333	0.85	0.62
KSLFII1-A05	B	0.0616476	-0.483333	-1.23	0.27
ET2FIII1-G9	B	0.063154	0.31	-0.54	0.46
KSLRII2-A09	B	0.0644134	0.236667	-0.686667	0.513333
KSLFI6-E09	B	0.065778	-1.02667	-0.85	0.4
KSLFIII1-G10	A	0.0676035	-1.14	0.756667	0.453333
KSLFIII1-B10	A	0.0697348	-2.42	-0.123333	-0.0966667
KLLFIII2-A02	D	0.0701532	0.99	-0.503333	0.0766667
KSLFI8-E08	A	0.0702119	-1.93	0.07	-0.246667
ET2RI1-F5	A	0.0721425	-0.63	-0.29	0.556667
KSLFI7-G01	D	0.0737692	1.43	0.0133333	-0.11
KLLRI2-B05	B	0.0738679	-0.203333	-0.58	0.31
LT2FII1-C6	B	0.0744006	0.296667	-0.726667	0.13
KSLFIV1-H05	D	0.0744006	1.22	-0.606667	0.24
KLLFIII2-E07	A	0.0788224	-2.21	-0.326667	-0.59
KLLFII2-B06	A	0.0831916	-1.15	0.316667	-0.536667
KSLFIII1-F03	A	0.0831916	-1.56333	-0.0466667	-0.206667
KLLFII3-F02	A	0.0851326	-1.79667	-0.426667	-0.31
KSLR1-E02	B	0.0866579	-0.153333	-0.916667	0.04
KSLR1-E06	A	0.0869019	-0.883333	0.473333	-0.23
KSLFI4-E09	B	0.0869403	-1.14333	-0.783333	0.35
KLLRI2-A12	B	0.0896448	0.233333	0.173333	0.09
ET2RI1-B6	A	0.0892107	-1.71333	-0.643333	0.02
ET2FI8-G9	B	0.0896713	0.346667	-0.753333	0.156667
KSLFI3-E05	B	0.0896713	-0.353333	-0.49	0.376667
KLLRI2-F03	A	0.0914703	-2.14333	-0.563333	-0.343333
KSLRII2-B07	A	0.093006	-1.92333	-0.286667	-0.183333
KSLFIII1-H01	A	0.0952657	-1.38	0.0433333	0.533333
KLLFI1-G01	B	0.0988325	0.403333	-0.693333	0.28
KLLFII1-C05	B	0.101943	0.343333	-0.893333	0.346667
KLLFI3-A09	B	0.108201	0.25	-0.676667	0.303333
KSLR1-F09	B	0.109779	-0.116667	-0.333333	0.666667
KSLFI5-F03	A	0.109779	-1.9	-0.306667	-0.303333
KSLFI1-A01	B	0.111559	-0.706667	-0.693333	0.253333
KSLFI6-A10	B	0.113127	-0.0933333	-0.513333	0.443333
LT2FII3-B11	A	0.113451	-1.94667	-0.353333	-0.466667
KLLFIII3-E03	A	0.11418	-0.673333	1.12	0.743333
KSLFI5-E05	B	0.115941	-0.02	-0.633333	0.366667
KSLFI3-H05	D	0.115941	0.303333	-1.15667	0.0266667
ET2FI4-A1	B	0.1188	0.0866667	-1.11333	0.15
KLLFIII3-F12	A	0.118888	-1.59667	-0.0666667	0.0766667
KSLFI6-E05	C	0.118888	-1.02	0.35	-0.523333
ET2R1-C9	B	0.123219	-0.283333	-0.303333	0.543333
KLLFIII2-E10	A	0.123219	-1.31333	0.07	0.41
LT2FI1-F1	A	0.124741	-1.75333	-0.48	0.0633333
KSLFIV1-A05	B	0.125904	-0.216667	-0.38	0.506667
KLLFII2-G01	A	0.126195	-0.42	0.03	0.766667
KSLFI4-D10	D	0.128473	0.883333	-0.76	-0.0633333
KSLFI6-C04	C	0.128876	-0.72	0.16	-0.813333
CSL1-B09	A	0.13125	-1.69	-0.223333	0.163333
KSLRII2-E01	B	0.137787	0.666667	-0.43	0.476667
CSL1-E09	B	0.141388	0.01	-0.513333	0.626667
LT2FI2-F12	A	0.149363	-1.56333	0.00333333	-0.41
ET2FI3-F5	B	0.149794	0.0833333	-0.68	0.166667
KLLFI2-F04	C	0.154243	-0.45	0.813333	-0.0466667
KSLR1-G01	B	0.164125	0.386667	-0.223333	0.636667
KSLFIII1-H09	A	0.166939	-1.13333	-0.0733333	0.356667
KSLFI7-B06	A	0.174714	-2.32	-0.233333	-0.25
KLLFII2-G09	B	0.184548	0.21	-0.453333	0.396667
KLLFIII2-C01	B	0.184684	-0.0533333	-0.903333	0.1
KSLFI6-A02	B	0.192682	-0.45	-0.606667	0.32
KSLFI1-F09	A	0.193734	-1.06667	-0.786667	0.07
KSLFI8-B02	A	0.193749	-2.1	-0.656667	-0.226667
KLLFI3-E10	A	0.19771	-1.72667	0.09	0.313333
ET2RI1-E6	B	0.207278	-0.15	-1.02667	-0.0166667
KSLFI5-A05	B	0.207278	-0.15	-0.696667	0.313333
KSLFI3-F01	A	0.209971	-1.83333	-0.0966667	-0.223333
ET2FI3-D12	C	0.219571	-0.13	-0.156667	-1.15
ET2R1-C2	B	0.221995	-0.0166667	-0.34	0.556667
CSL1-G11	B	0.24961	0.613333	-0.483333	0.423333
CSL1-C10	B	0.24961	-0.116667	-0.803333	0.103333
ET2FI1-D12	C	0.25154	-0.103333	0.793333	-0.0466667
CSL1-A10	B	0.260749	-0.2	-0.333333	0.54
KSLFI1-F10	A	0.27574	-2.35333	-0.746667	-0.34
KLLFI1-C06	C	0.279061	1.74667	0.596667	-0.113333
KSLRII2-B02	C	0.280922	0.0466667	-0.0166667	-0.84
KLLFI3-D02	A	0.286299	-1.53	-0.00333333	-0.0666667
KSLFI8-H06	C	0.291653	0.0133333	0.453333	-0.483333
KSLFI3-E03	C	0.292919	-0.22	0.316667	-0.72
KLLFI1-A10	C	0.292919	-0.136667	-0.09	-1.12667
ET2FI3-E4	A	0.29372	-1.64	-0.136667	-0.13
KLLFII2-C09	B	0.300234	0.153333	-0.516667	0.39
ET2FI1-G9	B	0.319872	0.53	-0.01	0.873333
ET2RI1-F4	C	0.326633	-0.483333	0.936667	-0.156667
KSLFI3-F12	C	0.337761	-0.813333	2.10667	-0.53
CSL1-E07	B	0.359678	-0.736667	-0.886667	0.4
KSLFI7-D05	B	0.37269	-0.896667	-1.03667	-0.113333
KLLFIII3-B11	B	0.373106	-0.496667	-1.75	-1.00333
KSLFI5-E03	A	0.373871	-1.82667	-0.153333	-0.303333
ET2R1-C1	B	0.385305	0.586667	-0.16	0.69
KSLFI5-G11	C	0.445143	0.316667	0.286667	-1.05
KSLRII2-D02	C	0.451314	0.0333223	-0.113333	-1.10333
KSLR1-H12	C	0.451838	-0.623333	1.40333	0.223333
KSLFIII1-D04	C	0.453068	0.393333	0.803333	-0.323333
KLLFIII2-B06	C	0.468153	0.0166667	2.08667	-0.363333
KSLFI3-E11	A	0.477983	-1.48	0.153333	-0.316667
KLLFI3-D04	C	0.479618	-0.05	0.143333	-1.53
KSLFI5-D12	C	0.517712	0.0533333	1.44	-0.276667
ET2RI1-D8	C	0.529775	0.133333	-0.133333	-1.28
CSL1-D06	C	0.533433	-0.00666667	1.78333	-0.286667
CSL1-B03	C	0.554351	-0.0233333	1.69667	0.09
KSLFI6-E07	C	0.599371	-0.87	0.00333333	-0.88
KLLFII3-C10	C	0.710868	0.03	0.116667	-1.22
