# Supplementary material for: Fortunella margarita Transcriptional Reprogramming Triggered by Xanthomonas citri subsp. citri
Source: BMC Plant Biol. 2011 Nov 11;11:159. doi: 10.1186/1471-2229-11-159 (PMC3235979; doi:10.1186/1471-2229-11-159)
Supplement: Additional file 8 — Table S3. Differentially expressed maSigPro-selected list of genes, including p values, M values. [file 1471-2229-11-159-S8.XLSX]

## Sheet: maSigPro
maSigPro Selection	Cluster	adjusted p-value	M-6h	M-24h	M-72h
ET2FI1-C02	A	0.00331505	0.263333	-0.423333	0.4
KSLFI3-C10	C	0.00331505	0.0733333	-0.09	-0.303333
KSLFI7-F08	B	0.00331505	-1.85333	0.106667	-0.0833333
KSLFI7-F12	B	0.00378161	-2.23667	0.103333	-0.243333
KSLFI7-B04	B	0.00471992	-1.93667	0.11	-0.556667
CSL2-A07	B	0.0050099	-2.77333	-0.273333	-0.17
CSL2-E01	B	0.00504134	-1.70333	0.643333	0.0733333
KSLFI3-F04	B	0.00504134	-2.35	-0.0533333	-0.38
KLLFI3-F08	B	0.00525803	-1.85	0.0733333	-0.133333
KLLFIII3-A08	B	0.00525803	-1.87333	0.373333	0.383333
CSL2-F04	B	0.00525803	-2.73333	-0.09	0.0766667
CSL2-A08	B	0.00525803	-1.39667	1.06	0.576667
KSLFIII1-E09	B	0.00525803	-2.58	-0.396667	0.113333
LT2FI2-C08	B	0.00559041	-1.81667	0.386667	-0.156667
KLLFI2-D01	B	0.0056132	-0.466667	0.763333	0.436667
KLLFI3-G11	B	0.00577386	-2.79	-0.643333	-0.04
KSLFI6-E02	B	0.00577386	-1.89667	-0.68	0.04
ET2FI4-E10	A	0.00586619	-0.376667	-0.936667	0.136667
KLLFIII3-G09	B	0.00586619	-2.48333	0.14	-0.173333
KSLFI1-A02	B	0.00586619	-2.13667	0.0266667	0.176667
CSL1-A09	B	0.00593911	-2.76667	-0.56	0.01
KSLR1-A10	A	0.00593911	-0.176667	-1.34667	-0.36
KSLFII1-A12	B	0.00632694	-2.24	0.00333333	0.18
KLLFI1-F02	B	0.00632694	-0.813333	-0.18	0.226667
KLLFIII3-A06	B	0.00641671	-2.05667	0.216667	0.563333
KSLFIV1-A01	B	0.00707595	-2.34667	-0.113333	-0.473333
KLLFI3-C01	C	0.00711331	1.08	-0.106667	-0.09
KLLFIII2-B09	B	0.00747209	-3.14667	0.406667	0.816667
LT2FI1-F06	B	0.00752515	-1.88333	0.153333	-0.626667
KSLFI5-G05	A	0.00752515	0.586667	-1.13	0.276667
KSLFIII1-A08	B	0.00810561	-1.23	-0.136667	-0.213333
ET2FI4-A06	B	0.00823686	-2.68333	-0.333333	-0.153333
ET2RII2-C04	C	0.00823686	0.936667	0.0266667	-0.09
LT2FI2-A12	B	0.00823686	-1.26333	-0.13	-0.06
LT2FI1-F09	B	0.00823686	-1.52667	-0.41	0.0633333
LT2RI2-G01	B	0.00823686	0.786667	-0.0933333	-0.316667
KLLFI3-E08	B	0.00823686	-1.64	0.0133333	0.14
KLLFII2-E10	B	0.00823686	-2.75667	-1.02667	-0.163333
KLLFI3-E11	B	0.00823686	-1.42333	-0.166667	-0.25
KLLFII2-E05	B	0.00823686	-1.34667	-0.0466667	-0.513333
KLLFI2-B12	B	0.00823686	-0.643333	0.153333	-0.0966667
KLLFIII3-F03	B	0.00823686	-3.2	0.196667	-0.49
KSLFI7-H12	B	0.00823686	-1.99333	0.183333	-0.31
KSLFI1-G02	A	0.00823686	0.16	-0.593333	0.45
CSL2-B03	B	0.00823686	-1.02	0.503333	0.17
CSL1-D07	C	0.00823686	1.09667	-0.133333	-0.113333
KSLFIV1-F01	B	0.00823686	-2.84667	-0.0166667	-0.146667
KLLFI1-E08	B	0.00823686	-2.72333	-0.113333	-0.493333
KSLFI4-E01	A	0.00823686	0.106667	-1.26	0.37
KSLFI4-A02	B	0.00823686	-2.24	-0.95	-0.07
KLLFII1-E01	B	0.00823686	-1.97667	0.8	0.393333
KLLFII1-A05	B	0.00823686	-2.43667	-0.81	0.316667
KSLFI6-E10	B	0.00823686	-1.66	-0.953333	0.0833333
KSLFI5-C02	C	0.00823686	0.996667	-0.0433333	-0.22
KSLFI7-F04	B	0.00823686	-2.32667	-0.153333	-0.44
CSL2-G09	B	0.00823686	-1.7	-0.0233333	-0.0666667
ET2F2-A12	B	0.00863637	-0.88	1.02667	0.7
KSLFII1-G05	A	0.0086567	0.37	-0.533333	0.326667
KSLFIII1-A05	B	0.0086567	-2.81333	-0.15	-0.25
LT2FIII3-G06	B	0.00866919	-3.12333	-0.453333	-0.04
KSLFI6-C10	C	0.00866919	2.38667	-9.25186e-18	0.663333
ET2FI8-A04	B	0.00908343	-2.68333	0.00333333	0.173333
KSLFIII1-H03	A	0.00908343	0.213333	0.106667	0.506667
KSLFI1-E01	B	0.00908343	-2.02	-0.196667	0.126667
LT2FII3-E08	B	0.00935987	-0.906667	-0.22	-0.153333
LT2FII1-A01	B	0.0093657	-1.07667	0.0733333	-0.24
ET2RII2-A04	B	0.0093657	-2.65	-0.406667	0.21
ET2FII1-F09	B	0.0093657	-2.51	0.126667	-0.09
KSLFIII1-E01	B	0.0093657	-2.4	-0.68	0.183333
KLLFI1-A08	B	0.0093657	-3.40667	-0.34	-0.243333
KSLFI7-E10	B	0.0093657	-2.53	-0.246667	-0.276667
LT2FII3-B07	B	0.00950289	-2.71667	-0.373333	-0.323333
KLLFII2-D03	C	0.00956055	1.27333	0.113333	-0.0833333
KSLFI6-E08	B	0.00956055	-1.72333	-0.04	-0.296667
KLLFI1-G11	B	0.00956055	-1.20333	-0.0533333	0.16
KLLFI1-A04	B	0.00987647	-2.85	-0.116667	0.00333333
KSLFI4-A10	A	0.00992788	0.453333	-0.82	0.106667
KSLFI8-D11	C	0.00992788	1.60667	-0.1	0.256667
KLLFII3-G09	B	0.0101614	-3.17333	-0.443333	-0.00666667
KSLFI7-E01	B	0.0101614	-1.71333	0.106667	-0.42
ET2FI5-B11	C	0.010705	-0.0266667	0.226667	-0.463333
KLLFIII2-G01	A	0.010705	0.32	-0.463333	0.303333
KSLFIII1-H12	B	0.010705	-0.406667	1.05	0.303333
KLLFIII2-A09	B	0.0110019	-2.62333	0.136667	0.643333
KLLFI3-F11	B	0.0110471	-0.00666667	0.373333	-0.04
ET2FII1-A01	B	0.0113448	-2.58	0.0466667	-0.32
KSLFI8-A12	B	0.0113448	-2.8	-0.24	0.166667
KLLFI1-D07	B	0.0113448	-0.0633333	0.68	0.48
KSLFIV1-C10	C	0.0113448	1.5	0.0466667	-0.15
KSLFI1-E11	B	0.0113448	-2.34	-0.513333	-0.233333
LT2FIII2-E11	B	0.0115891	-1.14667	0.376667	0.183333
ET2RI1-F02	B	0.0119232	-2.03333	-0.04	-0.223333
ET2FI3-E09	B	0.0119232	-2.46667	-0.0766667	-0.443333
ET2F1-A03	B	0.0119232	-2.63	-0.816667	-0.2
KLLFII2-B02	B	0.0119232	-1.56	-0.47	0.0733333
KLLFI3-C04	B	0.0119232	-2.62667	-0.0333333	-0.186667
KLLFII3-E05	B	0.0119232	-2.70333	-0.406667	0.0533333
CSL2-A01	B	0.0119232	-2.96333	-0.426667	-0.166667
KSLFIII1-C05	B	0.0119232	-2.36333	0.0133333	-0.403333
KSLFIII1-F01	B	0.0119232	-0.746667	-0.15	0.386667
KSLFI7-A05	B	0.0119232	-1.71	-1.19	0.0366667
KSLFI3-A06	B	0.0119232	-2.44667	-0.563333	-0.166667
KLLFI1-C04	B	0.0119232	-0.653333	0.283333	0.46
KLLFI3-A11	B	0.011993	-1.66	-0.543333	-0.396667
KLLRI2-C05	C	0.011993	0.106667	-0.28	-0.513333
KSLFII1-A07	B	0.011993	-1.35333	-0.773333	0.15
KSLFI5-C05	A	0.0120413	-1.00333	-1.30333	0.243333
KSLFII1-B05	A	0.0124163	0.0666667	-0.163333	0.616667
KLLFII3-E01	B	0.0125594	-1.76	-0.123333	-0.506667
KLLFII2-A09	B	0.0126318	-0.333333	-0.136667	0.513333
KSLRII2-E03	B	0.0126318	-3.02333	-0.483333	-0.53
KLLFI1-B11	B	0.0126318	-1.11333	0.06	0.0466667
KSLFI1-E03	B	0.0126318	-2.15333	-0.0633333	-0.176667
KSLFIV1-A06	A	0.0126318	-0.866667	-1.69333	-0.05
KSLFI5-A10	A	0.0126446	0.07	0.0133333	0.493333
KLLFIII3-F08	B	0.0130415	-0.86	0.733333	0.396667
KLLFIII3-H02	B	0.0130415	-2.56667	0.24	-0.213333
KSLFI6-G02	A	0.0130415	0.503333	-0.513333	0.246667
KSLR1-A03	B	0.0130415	-2.47	-0.383333	-0.426667
LT2RI2-C01	C	0.0134452	2.48	-0.04	0.0466667
KLLFIII3-E06	B	0.01361	-1.87	-0.71	0.183333
ET2RI1-G08	B	0.0139683	-1.3	-0.16	-0.14
ET2RI1-F03	B	0.0139683	-1.91333	-0.0666667	-0.153333
ET2FIII1-F09	B	0.0139683	-1.9	-1.06	0.263333
KLLFII3-F04	B	0.0139683	-1.88333	-0.16	-0.203333
KSLFI8-E10	A	0.0139683	-0.153333	-0.826667	0.196667
KSLFIII1-H08	B	0.0139683	0.0366667	0.56	0.326667
KSLFI3-A05	A	0.0139683	-1.41	-1.56	0.0566667
KSLRII2-F01	B	0.0142186	-2.27333	-0.66	0.386667
KLLFII3-B12	B	0.0142968	-1.53333	-0.0866667	-0.383333
KLLFI1-G04	C	0.0144452	0.393333	-0.113333	0.0233333
LT2FII2-D02	B	0.0145463	-2.82	-0.22	0.00666667
KSLFI4-H01	C	0.0145463	0.343333	-0.21	0.0266667
KLLFI2-D02	B	0.0146506	-1.98667	0.653333	0.51
ET2FI1-E09	A	0.0147447	-0.353333	-1.46667	0.28
KLLFII3-E12	B	0.0147447	-0.993333	-0.163333	-0.213333
KSLFIV1-B05	B	0.0149197	-2.75333	-0.51	0.203333
LT2FIII3-B02	B	0.0149947	-0.943333	1.13667	0.52
KLLFIII3-E08	B	0.0149947	-0.716667	0.433333	-0.05
CSL1-A01	A	0.0149947	0.00666667	-0.536667	0.533333
KSLFIV1-D09	C	0.0149947	1.26667	-0.0733333	-0.196667
KSLFI6-C01	A	0.0149947	-0.213333	-0.983333	0.126667
KSLFI7-C05	A	0.0149947	-0.89	-1.09667	0.253333
CSL1-A02	A	0.0151135	-0.163333	-0.39	0.32
KSLFI6-G10	C	0.0151135	1.00667	-0.463333	0.263333
LT2FII3-C12	C	0.0152046	0.74	-0.37	-0.08
KLLFIII3-B03	B	0.0152046	-1.31333	0.33	0.506667
KSLFI4-A09	A	0.0152046	-0.203333	-1.29	0.33
ET2RI1-B04	B	0.0154392	-2.76333	0.77	-0.203333
LT2FII2-A12	B	0.0159561	-1.3	-0.196667	-0.0566667
LT2FII2-A05	C	0.0159561	-0.416667	-1	-0.993333
KLLFIII3-E04	B	0.0159561	-1.13667	0.343333	0.2
KLLFI3-F06	B	0.0159561	-2.04	0.126667	-0.343333
KLLFII3-A12	B	0.0159561	-1.43333	-0.00666667	-0.13
KSLFI4-F04	B	0.0159561	-2.58	-0.0133333	-0.146667
KLLFII1-A06	A	0.0159561	0.02	-0.123333	0.633333
ET2FIII1-C03	B	0.0162816	-2.09333	-0.35	-0.253333
KLLFII3-B05	B	0.0162816	-1.77	-0.493333	2.30845e-18
LT2FII2-E08	B	0.0163027	-1.85333	-0.58	-0.36
KLLFIII3-A09	B	0.0163027	-0.466667	0.98	0.553333
ET2FI3-G08	C	0.0164023	0.52	-0.0633333	0.183333
KSLFI5-G08	C	0.0165327	1.25667	0.143333	0.0433333
KLLFIII2-F10	A	0.0165398	0.18	-0.743333	0.186667
KSLR1-F10	B	0.0165398	-2.41	-0.06	0.03
KLLFII3-H01	C	0.0169894	0.79	0.173333	0.486667
KSLFI1-D03	A	0.0169894	0.516667	0.2	0.98
LT2FIII2-F03	B	0.01709	-2.27667	-0.0933333	-0.293333
KLLFII1-C12	C	0.01709	1.37333	-0.136667	-0.146667
KLLFII2-A04	B	0.0174205	-1.70333	-0.0766667	-0.406667
ET2FI3-A01	B	0.0176716	-2.24	-0.483333	-0.663333
KSLFIII1-B01	A	0.0177929	-0.563333	-0.383333	0.216667
KSLFI7-D02	B	0.0177929	-0.38	1.04667	0.766667
KSLR1-A04	B	0.0177991	-0.603333	0.0666667	0.02
KLLFI3-B08	B	0.0183792	-0.99	0.136667	0.0433333
KSLFI7-E09	B	0.018469	-1.69667	-0.02	-0.406667
KSLFI1-H03	C	0.018469	1.64333	0.323333	1.05333
ET2RI1-A04	B	0.0193311	-1.21	-0.08	-0.33
KSLFIV1-D12	B	0.0193311	-1.94333	0.0266667	-0.273333
KSLFI7-D09	C	0.0199175	0.683333	0.333333	-0.263333
KLLFI3-E06	C	0.0200636	1.28	-0.116667	-0.113333
KSLFII1-C05	A	0.020121	0.506667	-0.91	0.416667
KLLFII3-G07	C	0.0208301	0.266667	-0.236667	-0.246667
KLLFIII2-F11	B	0.0209382	-0.663333	0.36	-0.44
KSLFIII1-G11	B	0.0209534	-1.35333	-0.206667	0.12
KSLFI6-A01	A	0.0216314	-0.02	-0.243333	0.59
CSL2-E04	B	0.0216314	-0.65	1.15667	0.766667
KSLFI5-A06	B	0.0216314	-1.68	-0.966667	-0.07
KSLFI5-C09	C	0.0216314	0.47	-0.106667	-0.16
KSLFI7-A08	B	0.0216314	-1.44333	-0.383333	-0.0166667
ET2RI1-C11	C	0.0219097	0.296667	-0.676667	-0.216667
KLLFIII2-C10	A	0.0219097	0.196667	-0.436667	0.313333
KSLFI7-A04	B	0.02201	-2.13667	0.14	-0.12
KLLFII3-F08	B	0.0222263	-2.01	-0.19	-0.44
KLLFIII3-C08	C	0.0223428	0.253333	-0.236667	-0.276667
LT2FIII3-C02	C	0.022559	0.553333	0.0366667	-0.193333
KSLFI7-C12	C	0.022559	0.763333	-0.0333333	-0.313333
KSLR1-B08	B	0.022559	-0.993333	0.0666667	-0.433333
KLLFII3-B09	B	0.0232582	-1.72667	-0.236667	-0.453333
KLLFI3-A05	B	0.0239352	-1.32	-0.196667	-0.326667
KSLFII1-C07	B	0.023936	-1.91667	-0.76	-0.166667
KLLFII2-G02	B	0.0240272	-2.47667	0.46	0.663333
KSLFI4-D11	C	0.0240272	0.136667	-0.156667	-0.683333
KSLFI5-C07	B	0.0240272	-2.00333	-0.956667	-0.233333
ET2FIII1-A10	A	0.0241413	-0.316667	-1.05667	0.25
KLLFI3-F09	A	0.0241413	0.0933333	0.0366667	0.913333
KSLFI1-B02	B	0.0241413	-2.14333	-0.0266667	-0.286667
CSL2-D02	B	0.0242467	-2.10333	0.2	-0.42
ET2FI8-B08	B	0.024458	-0.776667	-0.0566667	-0.25
KSLFI5-B03	C	0.0247912	0.7	0.0566667	-0.243333
LT2FII2-A10	B	0.0250052	-0.966667	-0.176667	0.05
LT2FII1-C8	C	0.0250052	0.366667	-0.29	-0.193333
KLLFIII2-B01	B	0.0250052	-0.686667	-0.383333	-0.0366667
KSLFI1-C09	A	0.0250052	0.873333	-0.26	0.776667
KSLFIII1-A12	B	0.0250052	-0.476667	-0.09	0.04
KSLFI3-A10	B	0.0250052	-0.59	0.166667	-0.326667
KSLFI6-G05	C	0.0250052	0.713333	0.24	-0.05
KSLFI8-G10	A	0.0253014	0.253333	-0.69	-0.0133333
CSL2-B06	B	0.0254727	-3.07333	0.23	0.556667
KLLFII3-A08	B	0.0260658	-0.566667	-0.07	-0.0566667
KLLFIII3-G07	C	0.0266897	0.533333	-0.583333	-0.253333
KSLFI3-B12	C	0.0272829	-0.206667	0.166667	-0.523333
KLLFII2-B08	B	0.0273089	-1.20333	-0.0733333	0.00333333
KLLFII2-E01	A	0.0273089	-0.04	-0.403333	0.503333
KSLFI5-D07	C	0.0273089	1.33667	-0.5	-0.156667
LT2FI3-D01	A	0.0277033	-0.0466667	-0.213333	0.326667
KLLFI3-A10	A	0.0277033	-0.356667	-0.3	0.46
KLLFIII3-B04	B	0.0279407	-1.77	0.256667	0.363333
KSLRII2-E05	B	0.0286936	-0.936667	-0.183333	-0.203333
ET2RI1-H01	B	0.0292085	0.276667	0.813333	0.986667
ET2FI4-H08	C	0.0294557	0.153333	0.0566667	-0.353333
KLLFIII2-F08	B	0.029477	-0.45	0.186667	-0.206667
KLLRI2-A05	A	0.029477	-0.163333	-0.656667	0.343333
CSL1-B07	B	0.0298222	-3.01	-0.256667	-0.52
KSLFIII1-G05	B	0.0298222	-0.8	0.67	0.176667
KSLFI1-E04	B	0.0299917	-0.666667	-0.173333	0.13
KLLFII2-H01	C	0.0300492	1.36333	-0.38	0.543333
KLLFIII2-C04	C	0.0308624	0.12	0.133333	-0.206667
CSL1-A12	B	0.031391	-2.8	0.753333	-0.14
KSLFI8-B05	C	0.031391	0.103333	0.0166667	-0.583333
KLLFI2-A05	B	0.0315509	-1.11	-0.0866667	0.29
KSLFIII1-A01	B	0.0315509	-1.57333	-0.866667	0.113333
ET2FI1-E05	B	0.0316356	-0.516667	0.56	-0.34
ET2RI1-C08	C	0.0317927	0.263333	0.343333	-0.39
KSLFI8-A10	A	0.0317927	-0.12	-0.706667	0.19
KLLFI1-G10	C	0.0317927	0.07	-0.21	-0.353333
KSLFIV1-C05	A	0.0317927	0.543333	-0.826667	0.48
KSLFI7-F03	B	0.0317927	-1.17	-0.0766667	-0.176667
ET2FI8-B01	B	0.0321634	-2.73667	-0.566667	0.223333
KLLFII3-A05	B	0.0321634	-0.846667	-0.256667	0.243333
KSLFI5-D11	C	0.0321634	0.09	-0.35	-0.503333
KSLFIV1-B10	B	0.0321884	-0.986667	0.0166667	-0.286667
ET2FI3-C01	B	0.0338536	-0.38	0.46	0.263333
KSLFIII1-A09	A	0.0338536	0.316667	-0.12	0.393333
KLLFI2-E01	B	0.0338924	-1.45333	-0.206667	-0.506667
KSLFIII1-F06	B	0.0339231	-0.843333	0.0266667	-0.47
LT2FI3-B11	C	0.0340038	0.893333	-0.113333	0.0633333
KLLRI2-C03	C	0.035	0.103333	-0.233333	-0.263333
KLLFI3-A03	C	0.0350495	0.523333	-0.266667	-0.15
KSLFI4-E08	B	0.0350495	-2.51667	-0.37	0.103333
KSLR1-A02	A	0.0351157	-0.67	-1.16	0.493333
KSLFI3-G05	A	0.0351157	-0.553333	-0.72	0.00666667
KSLFII1-G07	C	0.0357416	0.99	-0.62	0.163333
ET2F1-G09	A	0.0358937	0.49	-0.76	0.196667
KSLFI8-A11	C	0.0363666	0.596667	-0.533333	0.823333
KSLFI6-D11	A	0.0375365	0.193333	0.0766667	-0.466667
KSLFI7-F09	B	0.0384186	-2.41333	-0.246667	0.05
LT2FIII3-G05	A	0.0387582	-0.51	-0.636667	-0.48
LT2FII3-A01	B	0.0388531	-1.48333	-0.17	-0.146667
KLLFI2-F03	B	0.0388709	-1.55667	-0.226667	0.146667
CSL1-D01	B	0.0403845	-1.56333	-0.41	-0.266667
KLLFI2-D12	B	0.0404556	-0.686667	-0.06	0.55
KSLFIV1-G04	C	0.0407244	2.25667	0.883333	-0.386667
KSLFI7-A10	B	0.0407244	-1.66	-0.396667	-0.253333
KLLFI1-F11	B	0.0412971	-1.34333	-0.206667	0.353333
ET2FI4-E02	A	0.0414862	-0.43	-0.723333	0.173333
KLLRI2-G05	C	0.0414862	0.93	-0.446667	-0.05
ET2F2-E10	B	0.0415092	-0.413333	0.746667	0.786667
KSLFIV1-D01	A	0.0418229	0.476667	0.176667	-0.08
KSLFIV1-D04	B	0.0421466	-0.0933333	0.44	0.286667
ET2RI1-B05	A	0.0421876	0.00666667	-0.153333	0.2
KLLRI2-F05	A	0.0421876	-0.11	-0.326667	0.48
KLLRI2-E06	A	0.0421876	-0.00333333	-0.74	-0.466667
KSLFI7-B02	B	0.0421876	-1.94333	0.01	0.406667
KSLFI6-C03	C	0.0421876	0.996667	-0.11	-0.27
KSLRII2-C05	C	0.0421876	0.576667	0.0966667	-0.146667
KLLFII1-A04	B	0.0421876	-0.406667	0.196667	-0.306667
KSLFI7-D12	B	0.0421876	-1.58333	-0.153333	0.03
KSLFI5-C06	A	0.0421876	-0.223333	-0.713333	-0.266667
KSLFI5-B12	C	0.0421876	-0.0533333	0.34	0.173333
ET2FI1-B01	B	0.0422544	-0.536667	-0.0933333	0.02
KLLFII2-G11	B	0.0422544	-1.22667	-0.0966667	0.136667
CSL1-E12	B	0.0426165	-0.263333	0.613333	-0.536667
KSLFI8-A06	B	0.0426165	-0.796667	0.0166667	0.283333
KSLFIV1-G05	A	0.0426165	0.106667	-0.443333	-0.383333
CSL2-C02	B	0.0428118	-1.42667	0.206667	0.326667
LT2FI3-H09	C	0.0431168	0.79	-0.0833333	0.683333
LT2FII2-H06	B	0.0431168	0.0333333	0.336667	0.746667
KSLFII1-F07	B	0.0431168	-0.626667	0.686667	-0.536667
KLLFII1-D06	C	0.0431168	0.09	-0.186667	-0.04
KLLFII1-B04	B	0.0431168	-0.513333	0.156667	0.103333
CSL1-H02	C	0.0437541	1.1	-0.473333	0.24
KSLFIV1-E06	B	0.0440229	-1.84667	-0.873333	-0.41
KSLFII1-D07	C	0.0447668	1.47	0.07	-0.153333
KLLFII3-B04	B	0.0449926	-2.42667	0.736667	-0.266667
ET2FI8-D05	B	0.0456601	-1.11667	-0.136667	-0.0833333
KSLFII1-C04	C	0.0456601	0.873333	0.303333	-0.126667
KSLR1-E12	B	0.0457094	-1.19333	-0.256667	-0.576667
ET2RI1-B03	B	0.0458157	-2.32333	-0.53	-0.38
KLLRI2-F09	B	0.0458157	-2.37	-0.28	-0.34
KLLRI2-C09	C	0.0466288	0.456667	-0.18	-0.34
KSLFI6-F08	B	0.04669	-0.69	-0.103333	-0.1
LT2RI2-C06	C	0.0467622	0.193333	-0.333333	-0.27
LT2FIII2-A06	C	0.0469097	0.44	0.183333	0.443333
KLLFII1-E04	B	0.0473367	-0.566667	0.89	0.24
KSLFI6-C09	A	0.0475079	0.403333	-0.473333	-0.493333
LT2FIII2-F04	B	0.0485447	-1.59667	-0.513333	0.296667
KLLFII2-D09	A	0.0485555	-0.27	-0.353333	0.22
