# Supplementary material for: Fortunella margarita Transcriptional Reprogramming Triggered by Xanthomonas citri subsp. citri
Source: BMC Plant Biol. 2011 Nov 11;11:159. doi: 10.1186/1471-2229-11-159 (PMC3235979; doi:10.1186/1471-2229-11-159)
Supplement: Additional file 9 — Table S4. Combined analysis of statistically significant maSigPro+ASCA selected genes (P value≤ 0.05). [file 1471-2229-11-159-S9.XLSX]

## Sheet: ASCA+maSigPro Combined Analysis
Kumquat IDs	Cluster	adjusted.p.value	M-6h	M-24h	M-72h
KSLFI1-C02	A	0.00331505	0.263333	-0.423333	0.4
KSLFI7-F08	B	0.00331505	-1.85333	0.106667	-0.0833333
KSLFI3-C10	C	0.00331505	0.0733333	-0.09	-0.303333
KSLFI7-F12	D	0.00378161	-2.23667	0.103333	-0.243333
KSLFI7-B04	B	0.00471992	-1.93667	0.11	-0.556667
CSL2-A07	B	0.0050099	-2.77333	-0.273333	-0.17
CSL2-E01	D	0.00504134	-1.70333	0.643333	0.0733333
KSLFI3-F04	D	0.00504134	-2.35	-0.0533333	-0.38
KLLFIII3-A08	B	0.00525803	-1.87333	0.373333	0.383333
CSL2-F04	B	0.00525803	-2.73333	-0.09	0.0766667
CSL2-A08	B	0.00525803	-1.39667	1.06	0.576667
KSLFIII1-E09	B	0.00525803	-2.58	-0.396667	0.113333
KLLFI3-F08	C	0.00525803	-1.85	0.0733333	-0.133333
KLLFI2-C08	B	0.00559041	-1.81667	0.386667	-0.156667
KLLFI2-D01	B	0.0056132	-0.466667	0.763333	0.436667
KLLFI3-G11	B	0.00577386	-2.79	-0.643333	-0.04
KSLFI6-E02	B	0.00577386	-1.89667	-0.68	0.04
KSLFI4-E10	A	0.00586619	-0.376667	-0.936667	0.136667
KLLFIII3-G09	B	0.00586619	-2.48333	0.14	-0.173333
KSLFI1-A02	B	0.00586619	-2.13667	0.0266667	0.176667
CSL1-A09	B	0.00593911	-2.76667	-0.56	0.01
KSLR1-A10	B	0.00593911	-0.176667	-1.34667	-0.36
KSLFII1-A12	B	0.00632694	-2.24	0.00333333	0.18
KLLFI1-F02	B	0.00632694	-0.813333	-0.18	0.226667
KLLFIII3-A06	B	0.00641671	-2.05667	0.216667	0.563333
KSLFIV1-A01	D	0.00707595	-2.34667	-0.113333	-0.473333
KLLFI3-C01	B	0.00711331	1.08	-0.106667	-0.09
KLLFIII2-B09	C	0.00747209	-3.14667	0.406667	0.816667
KLLFI1-F06	B	0.00752515	-1.88333	0.153333	-0.626667
KSLFI5-G05	C	0.00752515	0.586667	-1.13	0.276667
KSLFIII1-A08	D	0.00810561	-1.23	-0.136667	-0.213333
KLLFI1-E08	A	0.00823686	-2.72333	-0.113333	-0.493333
KLLFII1-A05	A	0.00823686	-2.43667	-0.81	0.316667
CSL2-G09	A	0.00823686	-1.7	-0.0233333	-0.0666667
KSLFI4-A06	B	0.00823686	-2.68333	-0.333333	-0.153333
KLLFI3-E08	B	0.00823686	-1.64	0.0133333	0.14
KLLFIII3-F03	B	0.00823686	-3.2	0.196667	-0.49
KSLFI7-H12	B	0.00823686	-1.99333	0.183333	-0.31
KSLFI1-G02	B	0.00823686	0.16	-0.593333	0.45
KSLFI4-E01	B	0.00823686	0.106667	-1.26	0.37
KSLFI4-A02	B	0.00823686	-2.24	-0.95	-0.07
KLLFII1-E01	B	0.00823686	-1.97667	0.8	0.393333
KSLFI6-E10	B	0.00823686	-1.66	-0.953333	0.0833333
KSLFI7-F04	B	0.00823686	-2.32667	-0.153333	-0.44
KLLFI2-A12	B	0.00823686	-1.26333	-0.13	-0.06
KLLRI2-G01	B	0.00823686	0.786667	-0.0933333	-0.316667
KLLFI3-E11	B	0.00823686	-1.42333	-0.166667	-0.25
KLLFI2-B12	B	0.00823686	-0.643333	0.153333	-0.0966667
CSL2-B03	B	0.00823686	-1.02	0.503333	0.17
KLLFI1-F09	C	0.00823686	-1.52667	-0.41	0.0633333
KLLFII2-E10	C	0.00823686	-2.75667	-1.02667	-0.163333
KSLFIV1-F01	C	0.00823686	-2.84667	-0.0166667	-0.146667
KLLFII2-E05	C	0.00823686	-1.34667	-0.0466667	-0.513333
KSLFI5-C02	C	0.00823686	0.996667	-0.0433333	-0.22
KSLRII2-C04	D	0.00823686	0.936667	0.0266667	-0.09
CSL1-D07	D	0.00823686	1.09667	-0.133333	-0.113333
KSLF2-A12	A	0.00863637	-0.88	1.02667	0.7
KSLFII1-G05	B	0.0086567	0.37	-0.533333	0.326667
KSLFIII1-A05	C	0.0086567	-2.81333	-0.15	-0.25
KLLFIII3-G06	B	0.00866919	-3.12333	-0.453333	-0.04
KSLFI6-C10	B	0.00866919	2.38667	-9.25186e-18	0.663333
KSLFI8-A04	B	0.00908343	-2.68333	0.00333333	0.173333
KSLFI1-E01	B	0.00908343	-2.02	-0.196667	0.126667
KSLFIII1-H03	B	0.00908343	0.213333	0.106667	0.506667
KLLFII3-E08	C	0.00935987	-0.906667	-0.22	-0.153333
KSLFII1-F09	B	0.0093657	-2.51	0.126667	-0.09
KSLFIII1-E01	B	0.0093657	-2.4	-0.68	0.183333
KLLFI1-A08	B	0.0093657	-3.40667	-0.34	-0.243333
KLLFII1-A01	B	0.0093657	-1.07667	0.0733333	-0.24
KSLRII2-A04	C	0.0093657	-2.65	-0.406667	0.21
KSLFI7-E10	C	0.0093657	-2.53	-0.246667	-0.276667
KLLFII3-B07	B	0.00950289	-2.71667	-0.373333	-0.323333
KLLFII2-D03	A	0.00956055	1.27333	0.113333	-0.0833333
KSLFI6-E08	B	0.00956055	-1.72333	-0.04	-0.296667
KLLFI1-G11	B	0.00956055	-1.20333	-0.0533333	0.16
KLLFI1-A04	D	0.00987647	-2.85	-0.116667	0.00333333
KSLFI4-A10	B	0.00992788	0.453333	-0.82	0.106667
KSLFI8-D11	C	0.00992788	1.60667	-0.1	0.256667
KLLFII3-G09	B	0.0101614	-3.17333	-0.443333	-0.00666667
KSLFI7-E01	B	0.0101614	-1.71333	0.106667	-0.42
KSLFIII1-H12	A	0.010705	-0.406667	1.05	0.303333
KLLFIII2-G01	A	0.010705	0.32	-0.463333	0.303333
KSLFI5-B11	B	0.010705	-0.0266667	0.226667	-0.463333
KLLFIII2-A09	C	0.0110019	-2.62333	0.136667
KLLFI3-F11	C	0.0110471	-0.00666667	0.373333	-0.04
KSLFII1-A01	A	0.0113448	-2.58	0.0466667	-0.32
KSLFI8-A12	A	0.0113448	-2.8	-0.24	0.166667
KSLFI1-E11	B	0.0113448	-2.34	-0.513333	-0.233333
KLLFI1-D07	B	0.0113448	-0.0633333	0.68	0.48
KSLFIV1-C10	C	0.0113448	1.5	0.0466667	-0.15
KLLFIII2-E11	B	0.0115891	-1.14667	0.376667	0.183333
KSLF1-A03	B	0.0119232	-2.63	-0.816667	-0.2
KLLFI3-C04	B	0.0119232	-2.62667	-0.0333333	-0.186667
CSL2-A01	B	0.0119232	-2.96333	-0.426667	-0.166667
KSLFIII1-C05	B	0.0119232	-2.36333	0.0133333	-0.403333
KSLFI7-A05	B	0.0119232	-1.71	-1.19	0.0366667
KSLFI3-A06	B	0.0119232	-2.44667	-0.563333	-0.166667
KSLFIII1-F01	B	0.0119232	-0.746667	-0.15	0.386667
KLLFI1-C04	B	0.0119232	-0.653333	0.283333	0.46
KLLFII2-B02	C	0.0119232	-1.56	-0.47	0.0733333
KSLR1-F02	C	0.0119232	-2.03333	-0.04	-0.223333
KSLFI3-E09	C	0.0119232	-2.46667	-0.0766667	-0.443333
KLLFII3-E05	D	0.0119232	-2.70333	-0.406667	0.0533333
KSLFII1-A07	B	0.011993	-1.35333	-0.773333	0.15
KLLFI3-A11	C	0.011993	-1.66	-0.543333	-0.396667
KLLRI2-C05	D	0.011993	0.106667	-0.28	-0.513333
KSLFI5-C05	B	0.0120413	-1.00333	-1.30333	0.243333
KSLFII1-B05	B	0.0124163	0.0666667	-0.163333	0.616667
KLLFII3-E01	B	0.0125594	-1.76	-0.123333	-0.506667
KSLRII2-E03	A	0.0126318	-3.02333	-0.483333	-0.53
KSLFIV1-A06	B	0.0126318	-0.866667	-1.69333	-0.05
KLLFII2-A09	B	0.0126318	-0.333333	-0.136667	0.513333
KLLFI1-B11	B	0.0126318	-1.11333	0.06	0.0466667
KSLFI1-E03	C	0.0126318	-2.15333	-0.0633333	-0.176667
KSLFI5-A10	A	0.0126446	0.07	0.0133333	0.493333
KLLFIII3-F08	A	0.0130415	-0.86	0.733333	0.396667
KLLFIII3-H02	B	0.0130415	-2.56667	0.24	-0.213333
KSLR1-A03	C	0.0130415	-2.47	-0.383333	-0.426667
KSLFI6-G02	C	0.0130415	0.503333	-0.513333	0.246667
KLLRI2-C01	B	0.0134452	2.48	-0.04	0.0466667
KLLFIII3-E06	C	0.01361	-1.87	-0.71	0.183333
KSLR1-F03	B	0.0139683	-1.91333	-0.0666667	-0.153333
KSLFI8-E10	B	0.0139683	-0.153333	-0.826667	0.196667
KSLFIII1-H08	B	0.0139683	0.0366667	0.56	0.326667
KLLFII3-F04	C	0.0139683	-1.88333	-0.16	-0.203333
KSLFIII1-F09	D	0.0139683	-1.9	-1.06	0.263333
KSLFI3-A05	D	0.0139683	-1.41	-1.56	0.0566667
KSLR1-G08	D	0.0139683	-1.3	-0.16	-0.14
KSLRII2-F01	B	0.0142186	-2.27333	-0.66	0.386667
KLLFII3-B12	A	0.0142968	-1.53333	-0.0866667	-0.383333
KLLFI1-G04	C	0.0144452	0.393333	-0.113333	0.0233333
KSLFI4-H01	B	0.0145463	0.343333	-0.21	0.0266667
KLLFII2-D02	D	0.0145463	-2.82	-0.22	0.00666667
KLLFI2-D02	B	0.0146506	-1.98667	0.653333	0.51
KSLFI1-E09	B	0.0147447	-0.353333	-1.46667	0.28
KLLFII3-E12	B	0.0147447	-0.993333	-0.163333	-0.213333
KSLFIV1-B05	C	0.0149197	-2.75333	-0.51	0.203333
CSL1-A01	A	0.0149947	0.00666667	-0.536667	0.533333
KLLFIII3-B02	B	0.0149947	-0.943333	1.13667	0.52
KSLFI7-C05	B	0.0149947	-0.89	-1.09667	0.253333
KLLFIII3-E08	B	0.0149947	-0.716667	0.433333	-0.05
KSLFIV1-D09	B	0.0149947	1.26667	-0.0733333	-0.196667
KSLFI6-C01	D	0.0149947	-0.213333	-0.983333	0.126667
KSLFI6-G10	B	0.0151135	1.00667	-0.463333	0.263333
CSL1-A02	B	0.0151135	-0.163333	-0.39	0.32
KSLFI4-A09	A	0.0152046	-0.203333	-1.29	0.33
KLLFIII3-B03	C	0.0152046	-1.31333	0.33	0.506667
KLLFII3-C12	D	0.0152046	0.74	-0.37	-0.08
KSLR1-B04	B	0.0154392	-2.76333	0.77	-0.203333
KLLFII2-A05	A	0.0159561	-0.416667	-1	-0.993333
KLLFIII3-E04	A	0.0159561	-1.13667	0.343333	0.2
KLLFII1-A06	A	0.0159561	0.02	-0.123333	0.633333
KLLFII2-A12	B	0.0159561	-1.3	-0.196667	-0.0566667
KLLFII3-A12	B	0.0159561	-1.43333	-0.00666667	-0.13
KLLFI3-F06	C	0.0159561	-2.04	0.126667	-0.343333
KSLFI4-F04	D	0.0159561	-2.58	-0.0133333	-0.146667
KSLFIII1-C03	B	0.0162816	-2.09333	-0.35	-0.253333
KLLFII3-B05	B	0.0162816	-1.77	-0.493333	2.30845e-18
KLLFII2-E08	B	0.0163027	-1.85333	-0.58	-0.36
KLLFIII3-A09	D	0.0163027	-0.466667	0.98	0.553333
KSLFI3-G08	A	0.0164023	0.52	-0.0633333	0.183333
KSLFI5-G08	D	0.0165327	1.25667	0.143333	0.0433333
KLLFIII2-F10	B	0.0165398	0.18	-0.743333	0.186667
KSLR1-F10	D	0.0165398	-2.41	-0.06	0.03
KSLFI1-D03	B	0.0169894	0.516667	0.2	0.98
KLLFII3-H01	D	0.0169894	0.79	0.173333	0.486667
KLLFIII2-F03	A	0.01709	-2.27667	-0.0933333	-0.293333
KLLFII1-C12	A	0.01709	1.37333	-0.136667	-0.146667
KLLFII2-A04	A	0.0174205	-1.70333	-0.0766667	-0.406667
KSLFI3-A01	C	0.0176716	-2.24	-0.483333	-0.663333
KSLFIII1-B01	B	0.0177929	-0.563333	-0.383333	0.216667
KSLFI7-D02	D	0.0177929	-0.38	1.04667	0.766667
KSLR1-A04	C	0.0177991	-0.603333	0.0666667	0.02
KLLFI3-B08	D	0.0183792	-0.99	0.136667	0.0433333
KSLFI7-E09	B	0.018469	-1.69667	-0.02	-0.406667
KSLFI1-H03	B	0.018469	1.64333	0.323333	1.05333
KSLFIV1-D12	C	0.0193311	-1.94333	0.0266667	-0.273333
KSLR1-A04	D	0.0193311	-1.21	-0.08	-0.33
KSLFI7-D09	B	0.0199175	0.683333	0.333333	-0.263333
KLLFI3-E06	B	0.0200636	1.28	-0.116667	-0.113333
KSLFII1-C05	B	0.020121	0.506667	-0.91	0.416667
KLLFII3-G07	C	0.0208301	0.266667	-0.236667	-0.246667
KLLFIII2-F11	B	0.0209382	-0.663333	0.36	-0.44
KSLFIII1-G11	C	0.0209534	-1.35333	-0.206667	0.12
KSLFI5-C09	A	0.0216314	0.47	-0.106667	-0.16
KSLFI6-A01	B	0.0216314	-0.02	-0.243333	0.59
CSL2-E04	B	0.0216314	-0.65	1.15667	0.766667
KSLFI5-A06	C	0.0216314	-1.68	-0.966667	-0.07
KSLFI7-A08	C	0.0216314	-1.44333	-0.383333	-0.0166667
KLLFIII2-C10	B	0.0219097	0.196667	-0.436667	0.313333
KSLR1-C11	D	0.0219097	0.296667	-0.676667	-0.216667
KSLFI7-A04	C	0.02201	-2.13667	0.14	-0.12
KLLFII3-F08	B	0.0222263	-2.01	-0.19	-0.44
KLLFIII3-C08	A	0.0223428	0.253333	-0.236667	-0.276667
KSLR1-B08	A	0.022559	-0.993333	0.0666667	-0.433333
KSLFI7-C12	B	0.022559	0.763333	-0.0333333	-0.313333
KLLFIII3-C02	D	0.022559	0.553333	0.0366667	-0.193333
KLLFII3-B09	B	0.0232582	-1.72667	-0.236667	-0.453333
KLLFI3-A05	B	0.0239352	-1.32	-0.196667	-0.326667
KSLFII1-C07	B	0.023936	-1.91667	-0.76	-0.166667
KSLFI5-C07	A	0.0240272	-2.00333	-0.956667	-0.233333
KSLFI4-D11	A	0.0240272	0.136667	-0.156667	-0.683333
KLLFII2-G02	D	0.0240272	-2.47667	0.46	0.663333
KLLFI3-F09	A	0.0241413	0.0933333	0.0366667	0.913333
KSLFIII1-A10	B	0.0241413	-0.316667	-1.05667	0.25
KSLFI1-B02	D	0.0241413	-2.14333	-0.0266667	-0.286667
CSL2-D02	B	0.0242467	-2.10333	0.2	-0.42
KSLFI8-B08	A	0.024458	-0.776667	-0.0566667	-0.25
KSLFI5-B03	B	0.0247912	0.7	0.0566667	-0.243333
KSLFI6-G05	A	0.0250052	0.713333	0.24	-0.05
KLLFIII2-B01	B	0.0250052	-0.686667	-0.383333	-0.0366667
KSLFIII1-A12	B	0.0250052	-0.476667	-0.09	0.04
KLLFII2-A10	C	0.0250052	-0.966667	-0.176667	0.05
KSLFI1-C09	D	0.0250052	0.873333	-0.26	0.776667
KLLFII1-C08	D	0.0250052	0.366667	-0.29	-0.193333
KSLFI3-A10	D	0.0250052	-0.59	0.166667	-0.326667
KSLFI8-G10	B	0.0253014	0.253333	-0.69	-0.0133333
CSL2-B06	A	0.0254727	-3.07333	0.23	0.556667
KLLFII3-A08	B	0.0260658	-0.566667	-0.07	-0.0566667
KLLFIII3-G07	B	0.0266897	0.533333	-0.583333	-0.253333
KSLFI3-B12	D	0.0272829	-0.206667	0.166667	-0.523333
KSLFI5-D07	B	0.0273089	1.33667	-0.5	-0.156667
KLLFII2-B08	B	0.0273089	-1.20333	-0.0733333	0.00333333
KLLFII2-E01	C	0.0273089	-0.04	-0.403333	0.503333
KLLFI3-D01	B	0.0277033	-0.0466667	-0.213333	0.326667
KLLFI3-A10	B	0.0277033	-0.356667	-0.3	0.46
KLLFIII3-B04	B	0.0279407	-1.77	0.256667	0.363333
KSLRII2-E05	B	0.0286936	-0.936667	-0.183333	-0.203333
KSLR1-H01	B	0.0292085	0.276667	0.813333	0.986667
KSLFI4-H08	D	0.0294557	0.153333	0.0566667	-0.353333
KLLFIII2-F08	A	0.029477	-0.45	0.186667	-0.206667
KLLRI2-A05	D	0.029477	-0.163333	-0.656667	0.343333
CSL1-B07	A	0.0298222	-3.01	-0.256667	-0.52
KSLFIII1-G05	B	0.0298222	-0.8	0.67	0.176667
KSLFI1-E04	B	0.0299917	-0.666667	-0.173333	0.13
KLLFII2-H01	B	0.0300492	1.36333	-0.38	0.543333
KLLFIII2-C04	B	0.0308624	0.12	0.133333	-0.206667
CSL1-A12	B	0.031391	-2.8	0.753333	-0.14
KSLFI8-B05	B	0.031391	0.103333	0.0166667	-0.583333
KSLFIII1-A01	B	0.0315509	-1.57333	-0.866667	0.113333
KLLFI2-A05	B	0.0315509	-1.11	-0.0866667	0.29
KSLFI1-E05	B	0.0316356	-0.516667	0.56	-0.34
KSLFI8-A10	B	0.0317927	-0.12	-0.706667	0.19
KSLFIV1-C05	C	0.0317927	0.543333	-0.826667	0.48
KSLR1-C08	C	0.0317927	0.263333	0.343333	-0.39
KLLFI1-G10	C	0.0317927	0.07	-0.21	-0.353333
KSLFI7-F03	C	0.0317927	-1.17	-0.0766667	-0.176667
KLLFII3-A05	A	0.0321634	-0.846667	-0.256667	0.243333
KSLFI5-D11	A	0.0321634	0.09	-0.35	-0.503333
KSLFI8-B01	B	0.0321634	-2.73667	-0.566667	0.223333
KSLFIV1-B10	B	0.0321884	-0.986667	0.0166667	-0.286667
KSLFI3-C01	B	0.0338536	-0.38	0.46	0.263333
KSLFIII1-A09	C	0.0338536	0.316667	-0.12	0.393333
KLLFI2-E01	D	0.0338924	-1.45333	-0.206667	-0.506667
KSLFIII1-F06	B	0.0339231	-0.843333	0.0266667	-0.47
KLLFI3-B11	B	0.0340038	0.893333	-0.113333	0.0633333
KSLFI4-E08	B	0.0350495	-2.51667	-0.37	-0.15
KLLFI3-A03	B	0.0350495	0.523333	-0.266667	-0.0866667
KSLFI3-G05	A	0.0351157	-0.553333	-0.72	0.493333
KSLR1-A02	B	0.0351157	-0.67	-1.16	0.103333
KSLFII1-G07	D	0.0357416	0.99	-0.62	0.00666667
KSLF1-G09	B	0.0358937	0.49	-0.76	0.163333
KSLFI8-A11	D	0.0363666	0.596667	-0.533333	0.196667
KSLFI6-D11	D	0.0375365	0.193333	0.0766667	0.823333
KSLFI7-F09	B	0.0384186	-2.41333	-0.246667	-0.466667
KLLFIII3-G05	D	0.0387582	-0.51	-0.636667	0.05
KLLFII3-A01	B	0.0388531	-1.48333	-0.17	-0.48
KLLFI2-F03	B	0.0388709	-1.55667	-0.226667	-0.146667
CSL1-D01	B	0.0403845	-1.56333	-0.41	0.146667
KLLFI2-D12	A	0.0404556	-0.686667	-0.06	-0.266667
KSLFIV1-G04	B	0.0407244	2.25667	0.883333	0.55
KSLFI7-A10	B	0.0407244	-1.66	-0.396667	-0.386667
KLLFI1-F11	C	0.0412971	-1.34333	-0.206667	-0.253333
KLLRI2-G05	B	0.0414862	0.93	-0.446667	0.173333
KSLFI4-E02	D	0.0414862	-0.43	-0.723333	0.353333
KSLF2-E10	C	0.0415092	-0.413333	0.746667	-0.05
KSLFIV1-D01	C	0.0418229	0.476667	0.176667	0.786667
KSLFIV1-D04	B	0.0421466	-0.0933333	0.44	-0.08
KSLFI6-C03	A	0.0421876	0.996667	-0.11	0.406667
KLLRI2-E06	B	0.0421876	-0.00333333	-0.74	0.48
KSLR1-B05	B	0.0421876	0.00666667	-0.153333	0.286667
KLLRI2-F05	B	0.0421876	-0.11	-0.326667	0.2
KSLRII2-C05	B	0.0421876	0.576667	0.0966667	-0.27
KSLFI7-B02	C	0.0421876	-1.94333	0.01	-0.466667
KSLFI7-D12	C	0.0421876	-1.58333	-0.153333	-0.306667
KSLFI5-C06	C	0.0421876	-0.223333	-0.713333	0.03
KSLFI5-B12	C	0.0421876	-0.0533333	0.34	-0.266667
KLLFII1-A04	D	0.0421876	-0.406667	0.196667	-0.146667
KLLFII2-G11	A	0.0422544	-1.22667	-0.0966667	0.02
KSLFI1-B01	C	0.0422544	-0.536667	-0.0933333	I1-C04
KSLFI8-A06	A	0.0426165	-0.796667	0.0166667	-0.536667
KSLFIV1-G05	B	0.0426165	0.106667	-0.443333	0.283333
CSL1-E12	C	0.0426165	-0.263333	0.613333	0.136667
CSL2-C02	A	0.0428118	-1.42667	0.206667	-0.383333
KLLFI3-H09	B	0.0431168	0.79	-0.0833333	0.326667
KLLFII2-H06	B	0.0431168	0.0333333	0.336667	0.683333
KLLFII1-D06	B	0.0431168	0.09	-0.186667	-0.536667
KLLFII1-B04	B	0.0431168	-0.513333	0.156667	-0.04
KSLFII1-F07	C	0.0431168	-0.626667	0.686667	0.746667
CSL1-H02	B	0.0437541	1.1	-0.473333	0.103333
KSLFIV1-E06	B	0.0440229	-1.84667	-0.873333	0.24
KSLFII1-D07	B	0.0447668	1.47	0.07	-0.41
KLLFII3-B04	B	0.0449926	-2.42667	0.736667	-0.153333
KSLFII1-C04	A	0.0456601	0.873333	0.303333	-0.0833333
KSLFI8-D05	B	0.0456601	-1.11667	-0.136667	-0.266667
KSLR1-E12	B	0.0457094	-1.19333	-0.256667	-0.126667
KSLR1-B03	B	0.0458157	-2.32333	-0.53	-0.576667
KLLRI2-F09	C	0.0458157	-2.37	-0.28	-0.38
KLLRI2-C09	A	0.0466288	0.456667	-0.18	-0.34
KSLFI6-F08	D	0.04669	-0.69	-0.103333	-0.34
KLLRI2-C06	D	0.0467622	0.193333	-0.333333	-0.1
KLLFIII2-A06	B	0.0469097	0.44	0.183333	-0.27
KLLFII1-E04	B	0.0473367	-0.566667	0.89	0.443333
KSLFI6-C09	D	0.0475079	0.403333	-0.473333	0.24
KLLFIII2-F04	B	0.0485447	-1.59667	-0.513333	-0.493333
KLLFII2-D09	A	0.0485555	-0.27	-0.353333	0.296667
CSL2-G06	B	0.0490882	0.33	-0.36	0.22
KSLRII2-D11	A	0.0524834	0.7	-0.39	-0.83
KSLFI7-A06	C	0.0542081	-1.63667	-0.763333	-0.06
KSLFI8-E09	B	0.0546445	-0.433333	-0.816667	0.436667
KLLFIII2-B10	B	0.0548157	-2.49	-0.08	-0.06
KSLFI8-C01	D	0.0548157	-0.16	-0.56	0.443333
KSLFI6-F10	A	0.0552211	-1.95667	-0.123333	-0.0666667
KSLFIII1-B09	D	0.0552211	0.176667	-0.75	0.266667
KSLFI1-C08	D	0.0555063	-2.87	-0.32	-0.33
CSL2-E07	B	0.0579109	-0.79	0.87	0.46
KSLFI7-B07	B	0.0582885	-2.15	-0.0333333	0.01
KLLFIII2-C09	C	0.0582885	0.563333	-0.58	0.323333
KSLRII2-A10	D	0.0586234	-0.166667	-0.943333	0.21
KSLFI6-B06	B	0.0588023	-1.95667	-0.406667	-0.286667
KSLFIV1-F04	A	0.0591106	-1.62	0.553333	-0.36
KSLFII1-F02	A	0.0604865	-0.893333	0.85	0.62
KSLFII1-A05	D	0.0616476	-0.483333	-1.23	0.27
KSLFIII1-G09	B	0.063154	0.31	-0.54	0.46
KSLRII2-A09	B	0.0644134	0.236667	-0.686667	0.513333
KSLFI6-E09	C	0.065778	-1.02667	-0.85	0.4
KSLFIII1-G10	A	0.0676035	-1.14	0.756667	0.453333
KSLFIII1-B10	B	0.0697348	-2.42	-0.123333	-0.0966667
KLLFIII2-A02	B	0.0701532	0.99	-0.503333	0.0766667
KSLFI8-E08	B	0.0702119	-1.93	0.07	-0.246667
KSLR1-F05	B	0.0721425	-0.63	-0.29	0.556667
KSLFI7-G01	B	0.0737692	1.43	0.0133333	-0.11
KLLRI2-B05	D	0.0738679	-0.203333	-0.58	0.31
KLLFII1-C06	D	0.0744006	0.296667	-0.726667	0.13
KSLFIV1-H05	D	0.0744006	1.22	-0.606667	0.24
KLLFIII2-E07	B	0.0788224	-2.21	-0.326667	-0.59
KLLFII2-B06	A	0.0831916	-1.15	0.316667	-0.536667
KSLFIII1-F03	C	0.0831916	-1.56333	-0.0466667	-0.206667
KLLFII3-F02	C	0.0851326	-1.79667	-0.426667	-0.31
KSLR1-E02	C	0.0866579	-0.153333	-0.916667	0.04
KSLR1-E06	B	0.0869019	-0.883333	0.473333	-0.23
KSLFI4-E09	B	0.0869403	-1.14333	-0.783333	0.35
KSLR1-B06	B	0.0892107	-1.71333	-0.643333	0.02
KSLFI8-G09	A	0.0896713	0.346667	-0.753333	0.156667
KSLFI3-E05	A	0.0896713	-0.353333	-0.49	0.376667
KLLRI2-F03	B	0.0914703	-2.14333	-0.563333	-0.343333
KSLRII2-B07	D	0.093006	-1.92333	-0.286667	-0.183333
KSLFIII1-H01	B	0.0952657	-1.38	0.0433333	0.533333
KLLFI1-G01	B	0.0988325	0.403333	-0.693333	0.28
KLLFII1-C05	B	0.101943	0.343333	-0.893333	0.346667
KLLFI3-A09	C	0.108201	0.25	-0.676667	0.303333
KSLR1-F09	B	0.109779	-0.116667	-0.333333	0.666667
KSLFI5-F03	B	0.109779	-1.9	-0.306667	-0.303333
KSLFI1-A01	B	0.111559	-0.706667	-0.693333	0.253333
KSLFI6-A10	C	0.113127	-0.0933333	-0.513333	0.443333
KLLFII3-B11	A	0.113451	-1.94667	-0.353333	-0.466667
KLLFIII3-E03	B	0.11418	-0.673333	1.12	0.743333
KSLFI3-H05	A	0.115941	0.303333	-1.15667	0.0266667
KSLFI5-E05	B	0.115941	-0.02	-0.633333	0.366667
KSLFI4-A01	B	0.1188	0.0866667	-1.11333	0.15
KLLFIII3-F12	B	0.118888	-1.59667	-0.0666667	0.0766667
KSLFI6-E05	C	0.118888	-1.02	0.35	-0.523333
KSLR1-C09	B	0.123219	-0.283333	-0.303333	0.543333
KLLFIII2-E10	B	0.123219	-1.31333	0.07	0.41
KLLFI1-F01	B	0.124741	-1.75333	-0.48	0.0633333
KSLFIV1-A05	B	0.125904	-0.216667	-0.38	0.506667
KLLFII2-G01	A	0.126195	-0.42	0.03	0.766667
KSLFI4-D10	D	0.128473	0.883333	-0.76	-0.0633333
KSLFI6-C04	D	0.128876	-0.72	0.16	-0.813333
CSL1-B09	A	0.13125	-1.69	-0.223333	0.163333
KSLRII2-E01	B	0.137787	0.666667	-0.43	0.476667
CSL1-E09	B	0.141388	0.01	-0.513333	0.626667
KLLFI2-F12	C	0.149363	-1.56333	0.00333333	-0.41
KSLFI3-F05	B	0.149794	0.0833333	-0.68	0.166667
KLLFI2-F04	B	0.154243	-0.45	0.813333	-0.0466667
KSLR1-G01	B	0.164125	0.386667	-0.223333	0.636667
KSLFIII1-H09	C	0.166939	-1.13333	-0.0733333	0.356667
KSLFI7-B06	B	0.174714	-2.32	-0.233333	-0.25
KLLFII2-G09	B	0.184548	0.21	-0.453333	0.396667
KLLFIII2-C01	A	0.184684	-0.0533333	-0.903333	0.1
KSLFI6-A02	A	0.192682	-0.45	-0.606667	0.32
KSLFI1-F09	C	0.193734	-1.06667	-0.786667	0.07
KSLFI8-B02	B	0.193749	-2.1	-0.656667	-0.226667
KLLFI3-E10	B	0.19771	-1.72667	0.09	0.313333
KSLFI5-A05	B	0.207278	-0.15	-0.696667	0.313333
KSLR1-E06	D	0.207278	-0.15	-1.02667	-0.0166667
KSLFI3-F01	D	0.209971	-1.83333	-0.0966667	-0.223333
KSLFI3-D12	B	0.219571	-0.13	-0.156667	-1.15
KSLR1-C02	D	0.221995	-0.0166667	-0.34	0.556667
CSL1-G11	A	0.24961	0.613333	-0.483333	0.423333
CSL1-C10	C	0.24961	-0.116667	-0.803333	0.103333
KSLFI1-D12	C	0.25154	-0.103333	0.793333	-0.0466667
CSL1-A10	B	0.260749	-0.2	-0.333333	0.54
KSLFI1-F10	B	0.27574	-2.35333	-0.746667	-0.34
KLLFI1-C06	A	0.279061	1.74667	0.596667	-0.113333
KSLRII2-B02	B	0.280922	0.0466667	-0.0166667	-0.84
KLLFI3-D02	B	0.286299	-1.53	-0.00333333	-0.0666667
KSLFI8-H06	C	0.291653	0.0133333	0.453333	-0.483333
KSLFI3-E03	A	0.292919	-0.22	0.316667	-0.72
KLLFI1-A10	B	0.292919	-0.136667	-0.09	-1.12667
KSLFI3-E04	B	0.29372	-1.64	-0.136667	-0.13
KLLFII2-C09	D	0.300234	0.153333	-0.516667	0.39
KSLFI1-G09	D	0.319872	0.53	-0.01	0.873333
KSLR1-F04	B	0.326633	-0.483333	0.936667	-0.156667
KSLFI3-F12	B	0.0337761	-0.813333	2.10667	-0.53
CSL1-E07	B	0.359678	-0.736667	-0.886667	0.4
KSLFI7-D05	A	0.37269	-0.896667	-1.03667	-0.113333
KLLFIII3-B11	A	0.373106	-0.496667	-1.75	-1.00333
KSLFI5-E03	B	0.373871	-1.82667	-0.153333	-0.303333
KSLR1-C01	B	0.385305	0.586667	-0.16	0.69
KSLFI5-G11	B	0.445143	0.316667	0.286667	-1.05
KSLRII2-D02	B	0.451314	0.0333223	-0.113333	-1.10333
KSLR1-H12	B	0.451838	-0.623333	1.40333	0.223333
KSLFIII1-D04	D	0.453068	0.393333	0.803333	-0.323333
KLLFIII2-B06	B	0.468153	0.0166667	2.08667	-0.363333
KSLFI3-E11	B	0.477983	-1.48	0.153333	-0.316667
KLLFI3-D04	A	0.479618	-0.05	0.143333	-1.53
KSLFI5-D12	B	0.517712	0.0533333	1.44	-0.276667
KSLR1-D08	B	0.529775	0.133333	-0.133333	-1.28
CSL1-D06	B	0.533433	-0.00666667	1.78333	-0.286667
CSL1-B03	B	0.554351	-0.0233333	1.69667	0.09
KSLFI6-E07	B	0.599371	-0.87	0.00333333	-0.88
KLLFII3-C10	B	0.710868	0.03	0.116667	-1.22
