# Supplementary material for: Fortunella margarita Transcriptional Reprogramming Triggered by Xanthomonas citri subsp. citri
Source: BMC Plant Biol. 2011 Nov 11;11:159. doi: 10.1186/1471-2229-11-159 (PMC3235979; doi:10.1186/1471-2229-11-159)
Supplement: Additional file 11 — Table S5. Sequence data from this work have been deposited in the NCBI Genbank database libraries [Genbank: GW687757to GW690680]. [file 1471-2229-11-159-S11.XLSX]

## Sheet: Sheet1
dbEST_Id	User_Id	GenBank_Accn
=======	=======
69065503	KSLR1-H02	GW687757
69065504	KLLRI2-G05	GW687758
69065505	KSLR1-H02	GW687759
69065506	KLLRI2-G05	GW687760
69065507	KSLFI4-D02	GW687761
69065508	KSLFI6-B08	GW687762
69065509	KSLFI4-D02	GW687763
69065510	KLLFII2-G05	GW687764
69065511	KLLFI2-D06	GW687765
69065512	KLLFII2-G05	GW687766
69065513	KSLFI8-A10	GW687767
69065514	KLLFI2-D06	GW687768
69065515	KLLFIII3-C09	GW687769
69065516	KSLFIV1-A07	GW687770
69065517	KSLFI8-A10	GW687771
69065518	KSLFIII1-C11	GW687772
69065519	KSLFIV1-A07	GW687773
69065520	KLLFIII3-C09	GW687774
69065521	KSLFI8-F12	GW687775
69065522	CSL1-D08	GW687776
69065523	KSLFIV1-F09	GW687777
69065524	KSLFI7-E08	GW687778
69065525	CSL1-D08	GW687779
69065526	KSLFIV1-F09	GW687780
69065527	KLLFII3-E03	GW687781
69065528	KSLRII2-B09	GW687782
69065529	KLLFI3-B04	GW687783
69065530	KLLFII3-E03	GW687784
69065531	KSLRII2-B09	GW687785
69065532	KLLFI3-B04	GW687786
69065533	CSL2-B06	GW687787
69065534	KSLFI3-H06	GW687788
69065535	CSL2-B06	GW687789
69065536	KSLR1-E02	GW687790
69065537	KLLRI2-D05	GW687791
69065538	CSL2-G08	GW687792
69065539	KSLR1-E02	GW687793
69065540	KLLRI2-D05	GW687794
69065541	CSL2-G08	GW687795
69065542	KSLFI4-A02	GW687796
69065543	KSLFIII1-H02	GW687797
69065544	KSLFI4-A02	GW687798
69065545	KSLFIII1-H02	GW687799
69065546	KSLFI4-F04	GW687800
69065547	KLLFI1-F11	GW687801
69065548	KSLFI4-F04	GW687802
69065549	KSLFI1-G11	GW687803
69065550	KSLFI8-C12	GW687804
69065551	KSLFIV1-C09	GW687805
69065552	KSLFI8-C12	GW687806
69065553	KSLFIV1-C09	GW687807
69065554	KLLFII3-B03	GW687808
69065555	KSLFII1-G11	GW687809
69065556	KLLFII3-B03	GW687810
69065557	KSLFII1-G11	GW687811
69065558	KLLFI3-D06	GW687812
69065559	KLLRI2-A05	GW687813
69065560	CSL2-D08	GW687814
69065561	KSLFI8-C01	GW687815
69065562	CSL2-D08	GW687816
69065563	KSLR1-G04	GW687817
69065564	KLLRI2-F07	GW687818
69065565	KSLFIII1-E02	GW687819
69065566	KSLR1-G04	GW687820
69065567	KLLRI2-F07	GW687821
69065568	KLLFI1-C11	GW687822
69065569	KLLFII1-F10	GW687823
69065570	KLLFI1-C11	GW687824
69065571	KSLFI4-H06	GW687825
69065572	KSLFI1-D11	GW687826
69065573	KSLFI4-H06	GW687827
69065574	KSLFI1-D11	GW687828
69065575	KSLFII1-D11	GW687829
69065576	KSLFII1-D11	GW687830
69065577	KLLFII3-D05	GW687831
69065578	KLLFII3-D05	GW687832
69065579	KLLFI3-A06	GW687833
69065580	KSLFI3-B06	GW687834
69065581	KLLFI3-F08	GW687835
69065582	KSLFI3-B06	GW687836
69065583	KLLFI3-F08	GW687837
69065584	CSL2-A08	GW687838
69065585	CSL2-A08	GW687839
69065586	KLLRI2-C07	GW687840
69065587	KSLFIII1-B02	GW687841
69065588	KSLFI8-E03	GW687842
69065589	KLLRI2-C07	GW687843
69065590	KLLRI2-H09	GW687844
69065591	KSLFI8-E03	GW687845
69065592	KLLRI2-H09	GW687846
69065593	KSLFIII1-G04	GW687847
69065594	KSLFI4-E06	GW687848
69065595	KSLFI5-F10	GW687849
69065596	KSLFI4-E06	GW687850
69065597	KLLFII2-C07	GW687851
69065598	KLLFII2-C07	GW687852
69065599	KLLFII2-H09	GW687853
69065600	KLLFII2-H09	GW687854
69065601	KSLFII1-A11	GW687855
69065602	KSLFII1-A11	GW687856
69065603	KLLFII3-A05	GW687857
69065604	KLLFII1-H01	GW687858
69065605	KSLRII1-F11	GW687859
69065606	KLLFI1-E02	GW687860
69065607	KLLFII1-H01	GW687861
69065608	KSLRII1-F11	GW687862
69065609	KLLFI1-E02	GW687863
69065610	KLLFI3-C08	GW687864
69065611	KSLFI1-F02	GW687865
69065612	KSLFI1-F02	GW687866
69065613	KSLR1-A04	GW687867
69065614	KSLFI8-B03	GW687868
69065615	KSLR1-F06	GW687869
69065616	KLLRI2-E09	GW687870
69065617	KSLFIII1-D04	GW687871
69065618	KSLR1-F06	GW687872
69065619	KSLFII1-F02	GW687873
69065620	KLLRI2-E09	GW687874
69065621	KSLFIII1-D04	GW687875
69065622	KSLFI5-C10	GW687876
69065623	KSLFI4-B06	GW687877
69065624	KLLFII1-E12	GW687878
69065625	KSLFII1-F02	GW687879
69065626	KSLFI5-C10	GW687880
69065627	KLLFII1-E12	GW687881
69065628	KSLFI5-H12	GW687882
69065629	KSLFI4-G08	GW687883
69065630	KLLFIII2-D11	GW687884
69065631	KLLFIII2-D11	GW687885
69065632	KSLFI6-F10	GW687886
69065633	KSLRII1-C11	GW687887
69065634	KLLFI1-B02	GW687888
69065635	KSLRII1-C11	GW687889
69065636	KLLFI1-B02	GW687890
69065637	KSLFI5-H01	GW687891
69065638	KLLFII3-H09	GW687892
69065639	KSLFI3-A08	GW687893
69065640	KLLFI1-G04	GW687894
69065641	KLLFII3-H09	GW687895
69065642	KSLFI1-C02	GW687896
69065643	KLLFI1-G04	GW687897
69065644	KLLFIII3-G11	GW687898
69065645	KSLFI1-H04	GW687899
69065646	KLLRI2-B09	GW687900
69065647	KSLFIII1-A04	GW687901
69065648	KSLRII2-F11	GW687902
69065649	KLLRI2-B09	GW687903
69065650	KSLFII1-C02	GW687904
69065651	KSLFIII1-A04	GW687905
69065652	KSLFIII1-F06	GW687906
69065653	KSLRII2-F11	GW687907
69065654	KSLR1-H08	GW687908
69065655	KSLFII1-H04	GW687909
69065656	KSLFI5-E12	GW687910
69065657	KSLFIII1-F06	GW687911
69065658	KSLFI4-D08	GW687912
69065659	KSLFII1-H04	GW687913
69065660	KSLRII1-H02	GW687914
69065661	KSLFI5-E12	GW687915
69065662	KLLFII2-B09	GW687916
69065663	KLLFII2-B09	GW687917
69065664	KSLFI6-C10	GW687918
69065665	KSLFI6-C10	GW687919
69065666	KLLFII1-B01	GW687920
69065667	KSLFI6-H12	GW687921
69065668	KLLFII1-B01	GW687922
69065669	KSLFI6-H12	GW687923
69065670	KSLFI5-E01	GW687924
69065671	KLLFII3-E09	GW687925
69065672	KSLFI5-E01	GW687926
69065673	KLLFII3-E09	GW687927
69065674	KSLFI1-E04	GW687928
69065675	KSLFI7-F10	GW687929
69065676	KSLFI1-E04	GW687930
69065677	KSLFIV1-G11	GW687931
69065678	KSLFI7-F10	GW687932
69065679	CSL1-E10	GW687933
69065680	KSLFIV1-G11	GW687934
69065681	KLLFIII2-F02	GW687935
69065682	KSLRII2-C11	GW687936
69065683	KSLR1-E08	GW687937
69065684	KSLFIII1-C06	GW687938
69065685	KLLFIII2-F02	GW687939
69065686	KSLR1-E08	GW687940
69065687	KSLFI8-F07	GW687941
69065688	KSLFII1-E04	GW687942
69065689	KSLFIII1-C06	GW687943
69065690	KSLFI5-B12	GW687944
69065691	KSLFI4-A08	GW687945
69065692	KSLFI8-F07	GW687946
69065693	KSLFIII1-H08	GW687947
69065694	KSLFII1-E04	GW687948
69065695	KSLFI5-B12	GW687949
69065696	KSLRII1-E02	GW687950
69065697	KSLFI4-A08	GW687951
69065698	KSLFIII1-H08	GW687952
69065699	CSL2-H10	GW687953
69065700	CSL2-H10	GW687954
69065701	KLLFII1-D03	GW687955
69065702	KLLFII3-B09	GW687956
69065703	KLLFII1-D03	GW687957
69065704	KLLFII3-B09	GW687958
69065705	KLLFIII3-A11	GW687959
69065706	KSLFI5-G03	GW687960
69065707	KSLFI1-B04	GW687961
69065708	KLLFIII3-A11	GW687962
69065709	KSLFI5-G03	GW687963
69065710	KSLFI7-C10	GW687964
69065711	KLLFI2-G10	GW687965
69065712	KSLFIV1-D11	GW687966
69065713	CSL1-B10	GW687967
69065714	KSLFI1-B04	GW687968
69065715	KSLFI7-C10	GW687969
69065716	KSLFI1-G06	GW687970
69065717	KSLFIV1-D11	GW687971
69065718	KSLR1-B08	GW687972
69065719	KSLFI7-H12	GW687973
69065720	CSL1-G12	GW687974
69065721	KSLR1-B08	GW687975
69065722	KSLFI7-H12	GW687976
69065723	KSLFI8-C07	GW687977
69065724	KSLFI6-E01	GW687978
69065725	CSL1-G12	GW687979
69065726	KLLFIII2-H04	GW687980
69065727	KSLFII1-B04	GW687981
69065728	KSLFI6-E01	GW687982
69065729	KSLFI8-C07	GW687983
69065730	KSLFIII1-E08	GW687984
69065731	KSLFII1-B04	GW687985
69065732	KLLFIII2-H04	GW687986
69065733	KSLRII1-B02	GW687987
69065734	KSLFI8-H09	GW687988
69065735	KSLFII1-G06	GW687989
69065736	KSLFIII1-E08	GW687990
69065737	KSLRII1-B02	GW687991
69065738	KSLFII1-G06	GW687992
69065739	KSLRII1-G04	GW687993
69065740	KSLRII1-G04	GW687994
69065741	CSL1-G01	GW687995
69065742	KSLFI6-B12	GW687996
69065743	CSL1-G01	GW687997
69065744	KSLFI6-B12	GW687998
69065745	KSLRII2-E02	GW687999
69065746	KSLRII2-E02	GW688000
69065747	KSLFI5-D03	GW688001
69065748	KLLFII1-F05	GW688002
69065749	KLLFI1-C06	GW688003
69065750	KLLFII1-F05	GW688004
69065751	KSLFIV1-A11	GW688005
69065752	KLLFI1-C06	GW688006
69065753	KSLFI1-D06	GW688007
69065754	KSLFIV1-A11	GW688008
69065755	KSLFI7-E12	GW688009
69065756	CSL1-D12	GW688010
69065757	KSLFI7-E12	GW688011
69065758	CSL1-D12	GW688012
69065759	KSLFI6-G03	GW688013
69065760	KSLFII1-D06	GW688014
69065761	KSLFIII1-B08	GW688015
69065762	KSLFI6-G03	GW688016
69065763	KSLRII1-D04	GW688017
69065764	KSLFI3-H10	GW688018
69065765	KSLRII1-D04	GW688019
69065766	CSL2-G12	GW688020
69065767	KSLFI7-E01	GW688021
69065768	CSL2-G12	GW688022
69065769	CSL1-D01	GW688023
69065770	KLLFIII3-H04	GW688024
69065771	KSLFIV1-F02	GW688025
69065772	KLLFIII3-H04	GW688026
69065773	KSLFIV1-F02	GW688027
69065774	KSLRII2-B02	GW688028
69065775	KSLRII2-B02	GW688029
69065776	KSLFI5-A03	GW688030
69065777	KLLFII1-C05	GW688031
69065778	KSLFI5-A03	GW688032
69065779	KLLFII1-C05	GW688033
69065780	KSLFI5-F05	GW688034
69065781	KLLFII1-H07	GW688035
69065782	KLLFI1-E08	GW688036
69065783	KSLFI1-A06	GW688037
69065784	KSLFI5-F05	GW688038
69065785	CSL2-G01	GW688039
69065786	KSLFI7-B12	GW688040
69065787	KSLFI1-A06	GW688041
69065788	KLLFI1-E08	GW688042
69065789	KSLFI1-F08	GW688043
69065790	KSLFI7-B12	GW688044
69065791	CSL1-A12	GW688045
69065792	KSLFI6-D03	GW688046
69065793	KSLFII1-A06	GW688047
69065794	KLLFIII2-G06	GW688048
69065795	KLLFIII2-G06	GW688049
69065796	KSLRII1-A04	GW688050
69065797	KSLFII1-F08	GW688051
69065798	KSLFI3-E10	GW688052
69065799	KSLRII1-A04	GW688053
69065800	KSLFII1-F08	GW688054
69065801	KSLFI3-E10	GW688055
69065802	KSLRII1-F06	GW688056
69065803	CSL2-D12	GW688057
69065804	KLLFI2-F01	GW688058
69065805	KSLRII1-F06	GW688059
69065806	CSL2-D12	GW688060
69065807	KLLFI2-F01	GW688061
69065808	CSL1-A01	GW688062
69065809	KSLFIV1-C02	GW688063
69065810	KLLRI2-F11	GW688064
69065811	KSLFIV1-C02	GW688065
69065812	CSL1-A01	GW688066
69065813	KSLFI7-G03	GW688067
69065814	KSLFIV1-H04	GW688068
69065815	CSL1-F03	GW688069
69065816	KSLFI7-G03	GW688070
69065817	KSLFIV1-H04	GW688071
69065818	CSL1-F03	GW688072
69065819	KSLFI4-H10	GW688073
69065820	KSLFI4-H10	GW688074
69065821	KSLFI5-C05	GW688075
69065822	KLLFII2-F11	GW688076
69065823	KSLFI5-C05	GW688077
69065824	KLLFII2-F11	GW688078
69065825	CSL2-D01	GW688079
69065826	KSLFI5-H07	GW688080
69065827	CSL2-D01	GW688081
69065828	KSLFI1-C08	GW688082
69065829	KSLFI5-H07	GW688083
69065830	KSLFI1-C08	GW688084
69065831	KLLFI3-A10	GW688085
69065832	KSLFII1-C08	GW688086
69065833	KSLFI3-B10	GW688087
69065834	KSLFII1-C08	GW688088
69065835	KSLFI3-B10	GW688089
69065836	KSLRII1-C06	GW688090
69065837	KLLFI3-F12	GW688091
69065838	CSL2-A12	GW688092
69065839	KSLFI3-G12	GW688093
69065840	KSLRII1-C06	GW688094
69065841	KLLFI2-C01	GW688095
69065842	KLLFIII3-B04	GW688096
69065843	KSLRII1-H08	GW688097
69065844	KSLFI3-G12	GW688098
69065845	KLLRI2-C11	GW688099
69065846	KLLFI2-H03	GW688100
69065847	KLLFIII3-B04	GW688101
69065848	KSLRII1-H08	GW688102
69065849	KLLRI2-C11	GW688103
69065850	KLLFI2-H03	GW688104
69065851	KSLFIV1-E04	GW688105
69065852	KSLFI7-D03	GW688106
69065853	KSLFIV1-E04	GW688107
69065854	CSL1-H05	GW688108
69065855	KSLFI4-E10	GW688109
69065856	KSLRII2-F06	GW688110
69065857	KSLRII2-F06	GW688111
69065858	CSL2-A01	GW688112
69065859	KSLFI3-G01	GW688113
69065860	KSLFI5-E07	GW688114
69065861	CSL2-A01	GW688115
69065862	KSLFI3-G01	GW688116
69065863	KSLFI5-E07	GW688117
69065864	CSL2-F03	GW688118
69065865	CSL2-F03	GW688119
69065866	KSLFI6-C05	GW688120
69065867	KLLFIII2-F08	GW688121
69065868	KLLFI3-C12	GW688122
69065869	KSLFI6-C05	GW688123
69065870	KLLFII3-F11	GW688124
69065871	KLLFIII2-F08	GW688125
69065872	KSLFI6-H07	GW688126
69065873	KSLFI6-H07	GW688127
69065874	KSLRII1-E08	GW688128
69065875	KSLFI7-A03	GW688129
69065876	KLLFIII3-D06	GW688130
69065877	KSLFI7-A03	GW688131
69065878	KSLFIV1-B04	GW688132
69065879	KSLFI7-F05	GW688133
69065880	CSL1-E05	GW688134
69065881	KSLFI7-F05	GW688135
69065882	CSL1-E05	GW688136
69065883	KSLRII2-C06	GW688137
69065884	KLLFI3-C01	GW688138
69065885	KSLRII2-C06	GW688139
69065886	KLLFI3-C01	GW688140
69065887	KSLRII2-H08	GW688141
69065888	KSLFI3-D01	GW688142
69065889	KSLFI5-B07	GW688143
69065890	KLLFII1-D09	GW688144
69065891	KSLRII2-H08	GW688145
69065892	KSLFI3-D01	GW688146
69065893	KSLFI5-B07	GW688147
69065894	CSL2-C03	GW688148
69065895	KLLFII1-D09	GW688149
69065896	KSLFI5-G09	GW688150
69065897	CSL2-C03	GW688151
69065898	KSLFI5-G09	GW688152
69065899	KLLRI2-E02	GW688153
69065900	CSL2-H05	GW688154
69065901	KLLRI2-E02	GW688155
69065902	KLLFII3-C11	GW688156
69065903	KSLFI4-G01	GW688157
69065904	KSLFI6-E07	GW688158
69065905	KSLFI6-E07	GW688159
69065906	KSLFI4-G01	GW688160
69065907	KSLRII1-B08	GW688161
69065908	KLLFI2-B03	GW688162
69065909	KSLRII1-B08	GW688163
69065910	KLLFI2-B03	GW688164
69065911	KSLR1-C10	GW688165
69065912	KLLFIII3-A06	GW688166
69065913	KLLFI2-G05	GW688167
69065914	KLLFIII3-A06	GW688168
69065915	KSLFI7-C05	GW688169
69065916	KLLFI2-G05	GW688170
69065917	KLLFIII3-F08	GW688171
69065918	KSLFIV1-D06	GW688172
69065919	KSLFI7-C05	GW688173
69065920	KSLFIV1-D06	GW688174
69065921	CSL1-B05	GW688175
69065922	KSLR1-H12	GW688176
69065923	KSLFI7-H07	GW688177
69065924	CSL1-G07	GW688178
69065925	KSLFI4-D12	GW688179
69065926	KSLFI7-H07	GW688180
69065927	CSL1-G07	GW688181
69065928	KLLFII3-H02	GW688182
69065929	KSLFI4-D12	GW688183
69065930	KSLRII2-E08	GW688184
69065931	KSLRII2-E08	GW688185
69065932	KSLFI5-D09	GW688186
69065933	KLLRI2-B02	GW688187
69065934	CSL2-E05	GW688188
69065935	KLLRI2-B02	GW688189
69065936	CSL2-E05	GW688190
69065937	KSLR1-H01	GW688191
69065938	KLLRI2-G04	GW688192
69065939	KSLR1-H01	GW688193
69065940	KLLRI2-G04	GW688194
69065941	KSLFI4-D01	GW688195
69065942	KSLFI4-D01	GW688196
69065943	KLLFII2-B02	GW688197
69065944	KLLFII2-B02	GW688198
69065945	KLLFII2-G04	GW688199
69065946	KLLFII2-G04	GW688200
69065947	KSLR1-E12	GW688201
69065948	KLLFIII3-C08	GW688202
69065949	KSLFIV1-A06	GW688203
69065950	KSLFIII1-C10	GW688204
69065951	KLLFIII3-C08	GW688205
69065952	KSLFIV1-A06	GW688206
69065953	KSLR1-E12	GW688207
69065954	KSLFI8-F11	GW688208
69065955	KSLFI7-E07	GW688209
69065956	KSLFIII1-C10	GW688210
69065957	CSL1-D07	GW688211
69065958	KSLFIV1-F08	GW688212
69065959	KSLFIII1-H12	GW688213
69065960	KSLFI7-E07	GW688214
69065961	CSL1-D07	GW688215
69065962	KSLFIV1-F08	GW688216
69065963	KSLFIII1-H12	GW688217
69065964	KSLRII2-B08	GW688218
69065965	KLLFI3-G05	GW688219
69065966	KSLFI3-C03	GW688220
69065967	KLLFI3-G05	GW688221
69065968	KSLFI3-C03	GW688222
69065969	CSL2-B05	GW688223
69065970	KSLFI3-H05	GW688224
69065971	CSL2-B05	GW688225
69065972	KSLR1-E01	GW688226
69065973	KSLFI3-H05	GW688227
69065974	KLLRI2-D04	GW688228
69065975	CSL2-G07	GW688229
69065976	CSL2-G07	GW688230
69065977	KSLFIII1-H01	GW688231
69065978	KSLFIII1-H01	GW688232
69065979	KSLFI6-D09	GW688233
69065980	KSLFI4-F03	GW688234
69065981	KLLFI1-F10	GW688235
69065982	KSLFI4-F03	GW688236
69065983	KSLFI6-D09	GW688237
69065984	KLLFII2-D04	GW688238
69065985	KLLFI1-F10	GW688239
69065986	KLLFI2-A05	GW688240
69065987	KLLFII2-D04	GW688241
69065988	KLLFI2-A05	GW688242
69065989	KSLR1-B12	GW688243
69065990	KSLFI1-G10	GW688244
69065991	KSLR1-B12	GW688245
69065992	KSLFI8-C11	GW688246
69065993	KSLFI7-B07	GW688247
69065994	KSLFIV1-C08	GW688248
69065995	KSLFI8-C11	GW688249
69065996	KSLFI7-B07	GW688250
69065997	KSLFIII1-E12	GW688251
69065998	CSL1-A07	GW688252
69065999	KSLFIV1-C08	GW688253
69066000	CSL1-F09	GW688254
69066001	KLLFII3-B02	GW688255
69066002	KSLFII1-G10	GW688256
69066003	KSLFI7-G09	GW688257
69066004	CSL1-F09	GW688258
69066005	KLLFII3-G04	GW688259
69066006	KLLFI3-D05	GW688260
69066007	KLLFII3-G04	GW688261
69066008	KLLFI3-D05	GW688262
69066009	KSLFI3-E05	GW688263
69066010	KSLFI3-E05	GW688264
69066011	KSLR1-G03	GW688265
69066012	KLLRI2-F06	GW688266
69066013	KSLFIII1-E01	GW688267
69066014	KSLR1-G03	GW688268
69066015	KSLFIII1-E01	GW688269
69066016	KSLFI4-C03	GW688270
69066017	KLLFI1-C10	GW688271
69066018	KSLFI6-A09	GW688272
69066019	KSLFI4-C03	GW688273
69066020	KLLFI1-C10	GW688274
69066021	KSLFI1-D10	GW688275
69066022	KSLFI1-D10	GW688276
69066023	KSLFI7-D09	GW688277
69066024	KLLFI2-H09	GW688278
69066025	KSLFII1-D10	GW688279
69066026	CSL1-C09	GW688280
69066027	KSLFIII1-B12	GW688281
69066028	KSLFII1-D10	GW688282
69066029	KSLFI7-D09	GW688283
69066030	CSL1-C09	GW688284
69066031	KLLFII3-D04	GW688285
69066032	KLLFI3-A05	GW688286
69066033	KLLFII3-D04	GW688287
69066034	KLLFI3-A05	GW688288
69066035	KLLFI3-F07	GW688289
69066036	CSL2-A07	GW688290
69066037	CSL2-F09	GW688291
69066038	KSLFIII1-B01	GW688292
69066039	KSLR1-D03	GW688293
69066040	KSLFI8-E02	GW688294
69066041	CSL2-F09	GW688295
69066042	KSLFIII1-B01	GW688296
69066043	KLLRI2-H08	GW688297
69066044	KSLFI8-E02	GW688298
69066045	KSLFIII1-G03	GW688299
69066046	KSLFIII1-G03	GW688300
69066047	KLLFII1-H11	GW688301
69066048	KSLFI1-A10	GW688302
69066049	KLLFII1-H11	GW688303
69066050	KLLFI2-E09	GW688304
69066051	KSLFII1-A10	GW688305
69066052	KLLFIII2-G10	GW688306
69066053	KLLFI2-E09	GW688307
69066054	KSLFI7-A09	GW688308
69066055	KLLFIII2-G10	GW688309
69066056	KSLFII1-A10	GW688310
69066057	KSLFII1-F12	GW688311
69066058	KSLFII1-F12	GW688312
69066059	KSLRII1-F10	GW688313
69066060	KLLFII3-F06	GW688314
69066061	KLLFI1-E01	GW688315
69066062	KLLFI3-C07	GW688316
69066063	KSLRII1-F10	GW688317
69066064	KLLFI1-E01	GW688318
69066065	KSLFI1-F01	GW688319
69066066	KSLFI1-F01	GW688320
69066067	CSL2-C09	GW688321
69066068	KSLR1-A03	GW688322
69066069	KSLFI8-B02	GW688323
69066070	CSL2-C09	GW688324
69066071	KSLR1-F05	GW688325
69066072	KSLFI8-B02	GW688326
69066073	KLLRI2-E08	GW688327
69066074	KSLFIII1-D03	GW688328
69066075	KSLR1-F05	GW688329
69066076	KLLRI2-E08	GW688330
69066077	KSLFII1-F01	GW688331
69066078	KLLFII1-E11	GW688332
69066079	KSLFII1-F01	GW688333
69066080	KLLFII1-E11	GW688334
69066081	KLLFI2-B09	GW688335
69066082	KLLFI2-B09	GW688336
69066083	KSLFII1-C12	GW688337
69066084	KSLRII1-C10	GW688338
69066085	KLLFII3-C06	GW688339
69066086	KSLRII1-C10	GW688340
69066087	KLLFI1-B01	GW688341
69066088	KSLRII1-H12	GW688342
69066089	KLLFII3-H08	GW688343
69066090	KLLFI1-G03	GW688344
69066091	KLLFI3-E09	GW688345
69066092	KSLRII1-H12	GW688346
69066093	KLLFII3-H08	GW688347
69066094	KSLFI1-C01	GW688348
69066095	KLLFIII3-G10	GW688349
69066096	KLLFI1-G03	GW688350
69066097	KLLFI3-E09	GW688351
69066098	KSLFI3-F09	GW688352
69066099	KSLFI1-H03	GW688353
69066100	KSLR1-C05	GW688354
69066101	KSLFI3-F09	GW688355
69066102	KSLFI1-H03	GW688356
69066103	KLLRI2-B08	GW688357
69066104	KSLFIII1-A03	GW688358
69066105	KSLFI8-D04	GW688359
69066106	KSLRII2-F10	GW688360
69066107	KLLRI2-B08	GW688361
69066108	KSLFIII1-A03	GW688362
69066109	KLLFII1-B11	GW688363
69066110	KSLFI8-D04	GW688364
69066111	KSLFIII1-F05	GW688365
69066112	KSLFII1-C01	GW688366
69066113	KSLRII2-F10	GW688367
69066114	KLLFII1-B11	GW688368
69066115	KSLFII1-H03	GW688369
69066116	KSLFIII1-F05	GW688370
69066117	KSLFI5-E11	GW688371
69066118	KSLFI4-D07	GW688372
69066119	KSLFII1-H03	GW688373
69066120	KSLRII1-H01	GW688374
69066121	KSLFI5-E11	GW688375
69066122	KSLFI4-D07	GW688376
69066123	KLLFII2-B08	GW688377
69066124	KSLRII1-H01	GW688378
69066125	KLLFII2-B08	GW688379
69066126	KLLFIII2-F12	GW688380
69066127	KLLFIII2-F12	GW688381
69066128	KSLFI6-H11	GW688382
69066129	KSLFI6-H11	GW688383
69066130	KLLFII1-G02	GW688384
69066131	KLLFI1-D03	GW688385
69066132	KLLFII1-G02	GW688386
69066133	KLLFI1-D03	GW688387
69066134	KSLFI3-C09	GW688388
69066135	KSLFI3-C09	GW688389
69066136	KSLFIV1-G10	GW688390
69066137	KLLFIII2-F01	GW688391
69066138	KSLRII2-C10	GW688392
69066139	KSLFIII1-C05	GW688393
69066140	KLLFIII2-F01	GW688394
69066141	KSLRII2-C10	GW688395
69066142	KSLFI8-F06	GW688396
69066143	KSLRII2-H12	GW688397
69066144	KSLFII1-E03	GW688398
69066145	KSLFIII1-C05	GW688399
69066146	KSLFI8-F06	GW688400
69066147	KSLFII1-E03	GW688401
69066148	KSLRII2-H12	GW688402
69066149	KSLFIII1-H07	GW688403
69066150	KSLRII1-E01	GW688404
69066151	KSLFI4-A07	GW688405
69066152	KSLFIII1-H07	GW688406
69066153	KLLFIII2-C12	GW688407
69066154	KLLFIII2-C12	GW688408
69066155	KSLFI6-E11	GW688409
69066156	KSLRII2-H01	GW688410
69066157	KSLFI6-E11	GW688411
69066158	KLLFII1-D02	GW688412
69066159	KLLFII3-B08	GW688413
69066160	KLLFI1-A03	GW688414
69066161	KSLRII2-H01	GW688415
69066162	KLLFII3-B08	GW688416
69066163	KLLFI1-A03	GW688417
69066164	KSLFI5-G02	GW688418
69066165	KLLFI1-F05	GW688419
69066166	KSLFI5-G02	GW688420
69066167	KSLFIV1-D10	GW688421
69066168	KLLFI1-F05	GW688422
69066169	KSLFI1-G05	GW688423
69066170	KSLFIV1-D10	GW688424
69066171	KLLFIII3-F12	GW688425
69066172	KSLFI1-G05	GW688426
69066173	KSLR1-B07	GW688427
69066174	CSL1-G11	GW688428
69066175	KLLFIII2-H03	GW688429
69066176	KSLFII1-B03	GW688430
69066177	KSLRII2-E12	GW688431
69066178	KSLR1-G09	GW688432
69066179	KSLFI8-C06	GW688433
69066180	KSLRII2-E12	GW688434
69066181	KSLFIII1-E07	GW688435
69066182	KLLFIII2-H03	GW688436
69066183	KSLFII1-B03	GW688437
69066184	KSLRII1-B01	GW688438
69066185	KSLFI8-H08	GW688439
69066186	KSLFII1-G05	GW688440
69066187	KSLFIII1-E07	GW688441
69066188	KSLFI4-C09	GW688442
69066189	KSLRII1-B01	GW688443
69066190	KSLFI8-H08	GW688444
69066191	KSLFII1-G05	GW688445
69066192	KSLRII1-G03	GW688446
69066193	KSLFI4-C09	GW688447
69066194	KLLFIII3-F01	GW688448
69066195	KSLRII2-E01	GW688449
69066196	KLLFII1-A02	GW688450
69066197	KSLRII2-E01	GW688451
69066198	KLLFII1-A02	GW688452
69066199	KSLFI5-D02	GW688453
69066200	KLLFII1-F04	GW688454
69066201	KLLFI1-C05	GW688455
69066202	KSLFI5-D02	GW688456
69066203	KLLFII1-F04	GW688457
69066204	KSLFIV1-A10	GW688458
69066205	KLLFI1-C05	GW688459
69066206	KLLFIII3-C12	GW688460
69066207	KLLFI1-H07	GW688461
69066208	KSLFI1-D05	GW688462
69066209	KSLFIV1-A10	GW688463
69066210	KSLFI7-E11	GW688464
69066211	CSL1-D11	GW688465
69066212	KSLFIV1-F12	GW688466
69066213	KLLFI1-H07	GW688467
69066214	KSLFI1-D05	GW688468
69066215	KSLFI7-E11	GW688469
69066216	KSLFIV1-F12	GW688470
69066217	CSL1-D11	GW688471
69066218	KSLRII2-B12	GW688472
69066219	KSLR1-D09	GW688473
69066220	KSLRII2-B12	GW688474
69066221	KSLFIII1-B07	GW688475
69066222	KSLR1-D09	GW688476
69066223	KSLFI8-E08	GW688477
69066224	KSLFII1-D05	GW688478
69066225	KSLFIII1-B07	GW688479
69066226	KSLFI6-G02	GW688480
69066227	KSLFI8-E08	GW688481
69066228	KSLRII1-D03	GW688482
69066229	KSLRII1-D03	GW688483
69066230	CSL2-G11	GW688484
69066231	KSLFIV1-F01	GW688485
69066232	KSLFIV1-F01	GW688486
69066233	KSLRII2-B01	GW688487
69066234	KSLRII2-B01	GW688488
69066235	KSLRII2-G03	GW688489
69066236	KSLFI5-A02	GW688490
69066237	KLLFII1-C04	GW688491
69066238	KSLRII2-G03	GW688492
69066239	KLLFII1-C04	GW688493
69066240	KLLFI2-F11	GW688494
69066241	KSLFI1-A05	GW688495
69066242	KLLFII1-H06	GW688496
69066243	KSLFI7-B11	GW688497
69066244	KLLFI2-F11	GW688498
69066245	KSLFI1-A05	GW688499
69066246	KSLFIV1-C12	GW688500
69066247	KSLFIV1-C12	GW688501
69066248	CSL1-A11	GW688502
69066249	KSLR1-A09	GW688503
69066250	KSLR1-A09	GW688504
69066251	KSLFI6-D02	GW688505
69066252	KSLFII1-A05	GW688506
69066253	KSLFI6-D02	GW688507
69066254	KSLFIII1-D09	GW688508
69066255	KSLRII1-A03	GW688509
69066256	KSLFIII1-D09	GW688510
69066257	KSLRII1-A03	GW688511
69066258	KSLFII1-F07	GW688512
69066259	KSLRII1-F05	GW688513
69066260	CSL2-D11	GW688514
69066261	CSL2-D11	GW688515
69066262	KLLFIII3-E03	GW688516
69066263	KSLFIV1-C01	GW688517
69066264	KSLFI7-G02	GW688518
69066265	CSL1-F02	GW688519
69066266	KSLFIV1-H03	GW688520
69066267	KSLFI7-G02	GW688521
69066268	KSLFIV1-H03	GW688522
69066269	CSL1-F02	GW688523
69066270	KSLRII2-D03	GW688524
69066271	KSLRII2-D03	GW688525
69066272	KSLFI5-C04	GW688526
69066273	KLLFII1-E06	GW688527
69066274	KLLFI2-C11	GW688528
69066275	KLLFI1-B07	GW688529
69066276	KSLFI5-C04	GW688530
69066277	KLLFII2-F10	GW688531
69066278	KLLFI1-B07	GW688532
69066279	KSLFI1-C07	GW688533
69066280	KSLFI1-C07	GW688534
69066281	KLLFI1-G09	GW688535
69066282	KSLFI6-A02	GW688536
69066283	KLLFIII2-D05	GW688537
69066284	KSLFI6-A02	GW688538
69066285	KLLFIII2-D05	GW688539
69066286	KSLFI6-F04	GW688540
69066287	KSLFII1-C07	GW688541
69066288	KSLFIII1-A09	GW688542
69066289	KLLFI3-F11	GW688543
69066290	KSLFII1-C07	GW688544
69066291	KSLRII1-C05	GW688545
69066292	KLLFI3-F11	GW688546
69066293	CSL2-A11	GW688547
69066294	KSLFII1-H09	GW688548
69066295	KSLFI3-G11	GW688549
69066296	KSLRII1-C05	GW688550
69066297	KLLFIII3-B03	GW688551
69066298	KSLFII1-H09	GW688552
69066299	KSLRII1-H07	GW688553
69066300	KSLFI3-G11	GW688554
69066301	KLLFI2-H02	GW688555
69066302	KLLRI2-C10	GW688556
69066303	KLLFIII3-B03	GW688557
69066304	KSLRII1-H07	GW688558
69066305	KSLFI7-D02	GW688559
69066306	KLLFI2-H02	GW688560
69066307	KLLRI2-C10	GW688561
69066308	CSL1-C02	GW688562
69066309	KLLRI2-H12	GW688563
69066310	KSLFI7-D02	GW688564
69066311	KSLFIV1-E03	GW688565
69066312	CSL1-C02	GW688566
69066313	KSLRII2-A03	GW688567
69066314	KLLRI2-H12	GW688568
69066315	CSL1-H04	GW688569
69066316	CSL1-H04	GW688570
69066317	KSLRII2-F05	GW688571
69066318	KLLFII1-B06	GW688572
69066319	KSLRII2-F05	GW688573
69066320	KLLFII1-B06	GW688574
69066321	KSLFI5-E06	GW688575
69066322	KLLFII1-G08	GW688576
69066323	KSLFI5-E06	GW688577
69066324	CSL2-F02	GW688578
69066325	KLLFII1-G08	GW688579
69066326	KLLFI1-D09	GW688580
69066327	CSL2-F02	GW688581
69066328	KLLRI2-H01	GW688582
69066329	KLLFIII2-A05	GW688583
69066330	KLLRI2-H01	GW688584
69066331	KSLFI6-C04	GW688585
69066332	KLLFII3-F10	GW688586
69066333	KLLFIII2-F07	GW688587
69066334	KLLFI3-C11	GW688588
69066335	KSLFI6-C04	GW688589
69066336	KSLFII1-E09	GW688590
69066337	KSLFI3-D11	GW688591
69066338	KSLFII1-E09	GW688592
69066339	KSLRII1-E07	GW688593
69066340	KSLFI3-D11	GW688594
69066341	KLLFII2-H01	GW688595
69066342	KSLRII1-E07	GW688596
69066343	KSLFI7-A02	GW688597
69066344	KLLFIII3-D05	GW688598
69066345	KLLRI2-E12	GW688599
69066346	KSLFI7-A02	GW688600
69066347	KLLFIII3-D05	GW688601
69066348	KSLFI7-F04	GW688602
69066349	KLLRI2-E12	GW688603
69066350	CSL1-E04	GW688604
69066351	KSLFIV1-G05	GW688605
69066352	KSLFI7-F04	GW688606
69066353	KSLFIV1-G05	GW688607
69066354	KSLRII2-C05	GW688608
69066355	KSLFI4-G11	GW688609
69066356	KSLRII2-H07	GW688610
69066357	KSLFI4-G11	GW688611
69066358	KLLFI3-H02	GW688612
69066359	KSLRII2-H07	GW688613
69066360	KLLFI3-H02	GW688614
69066361	KSLFI5-B06	GW688615
69066362	CSL2-C02	GW688616
69066363	KLLFII1-D08	GW688617
69066364	KSLFI5-G08	GW688618
69066365	CSL2-C02	GW688619
69066366	KSLFI1-B09	GW688620
69066367	KSLFI5-G08	GW688621
69066368	CSL2-H04	GW688622
69066369	KSLFI1-B09	GW688623
69066370	CSL2-H04	GW688624
69066371	KLLFII3-C10	GW688625
69066372	KLLFIII2-C07	GW688626
69066373	KLLFIII2-C07	GW688627
69066374	KSLFII1-B09	GW688628
69066375	KLLFIII2-H09	GW688629
69066376	KSLFII1-B09	GW688630
69066377	KLLFII2-E01	GW688631
69066378	KLLFIII2-H09	GW688632
69066379	KSLRII1-B07	GW688633
69066380	KSLFI3-A11	GW688634
69066381	KLLFII2-E01	GW688635
69066382	KSLRII1-B07	GW688636
69066383	KLLFIII3-A05	GW688637
69066384	KSLRII1-G09	GW688638
69066385	KLLFI2-G04	GW688639
69066386	KLLFIII3-A05	GW688640
69066387	KSLRII1-G09	GW688641
69066388	KSLFI7-C04	GW688642
69066389	KLLFI2-G04	GW688643
69066390	KLLRI2-B12	GW688644
69066391	KSLFIV1-D05	GW688645
69066392	CSL1-B04	GW688646
69066393	KSLFI7-C04	GW688647
69066394	KSLFIV1-D05	GW688648
69066395	CSL1-B04	GW688649
69066396	KSLFI7-H06	GW688650
69066397	CSL1-G06	GW688651
69066398	CSL1-G06	GW688652
69066399	KLLFII3-H01	GW688653
69066400	KSLFI4-D11	GW688654
69066401	KSLRII2-E07	GW688655
69066402	KLLFI3-E02	GW688656
69066403	KLLFII1-A08	GW688657
69066404	KLLFII3-H01	GW688658
69066405	KSLRII2-E07	GW688659
69066406	KLLFI3-E02	GW688660
69066407	KLLFII1-A08	GW688661
69066408	KSLFI3-F02	GW688662
69066409	KSLFI5-D08	GW688663
69066410	KSLFI5-D08	GW688664
69066411	KSLFI3-F02	GW688665
69066412	CSL2-E04	GW688666
69066413	KLLRI2-B01	GW688667
69066414	CSL2-E04	GW688668
69066415	KLLRI2-B01	GW688669
69066416	KLLRI2-G03	GW688670
69066417	KLLRI2-G03	GW688671
69066418	KSLFI6-B06	GW688672
69066419	KLLFII3-E12	GW688673
69066420	KSLFI6-B06	GW688674
69066421	KLLFII2-B01	GW688675
69066422	KLLFII2-B01	GW688676
69066423	KSLRII1-D09	GW688677
69066424	KLLFI2-D04	GW688678
69066425	KSLRII1-D09	GW688679
69066426	KLLFI2-D04	GW688680
69066427	KSLFIV1-A05	GW688681
69066428	KSLR1-E11	GW688682
69066429	KSLFI7-E06	GW688683
69066430	CSL1-D06	GW688684
69066431	KSLFI7-E06	GW688685
69066432	KSLFIII1-H11	GW688686
69066433	KSLFIV1-F07	GW688687
69066434	KLLFII3-E01	GW688688
69066435	CSL1-D06	GW688689
69066436	KSLRII2-B07	GW688690
69066437	KSLFI4-A11	GW688691
69066438	KLLFI3-B02	GW688692
69066439	KSLFIII1-H11	GW688693
69066440	KLLFII3-E01	GW688694
69066441	KSLRII2-B07	GW688695
69066442	KSLRII2-G09	GW688696
69066443	KSLFI3-C02	GW688697
69066444	CSL2-B04	GW688698
69066445	KSLFI3-H04	GW688699
69066446	CSL2-B04	GW688700
69066447	KSLFI3-H04	GW688701
69066448	CSL2-G06	GW688702
69066449	CSL2-G06	GW688703
69066450	KLLFII3-B12	GW688704
69066451	KLLFII3-B12	GW688705
69066452	KLLFIII2-B09	GW688706
69066453	KSLFI6-D08	GW688707
69066454	KSLFI4-F02	GW688708
69066455	KSLFI4-F02	GW688709
69066456	KLLFII2-D03	GW688710
69066457	KSLRII1-A09	GW688711
69066458	KLLFII2-D03	GW688712
69066459	KSLRII1-A09	GW688713
69066460	KLLFI2-F06	GW688714
69066461	KSLFI8-C10	GW688715
69066462	KLLFI2-F06	GW688716
69066463	KSLFI7-B06	GW688717
69066464	KSLFIV1-C07	GW688718
69066465	KLLFIII3-E09	GW688719
69066466	KSLFI8-C10	GW688720
69066467	KSLFIII1-E11	GW688721
69066468	KSLFI7-B06	GW688722
69066469	KLLFIII3-E09	GW688723
69066470	KSLFIV1-C07	GW688724
69066471	KSLFI7-G08	GW688725
69066472	CSL1-F08	GW688726
69066473	KSLFIV1-H09	GW688727
69066474	KSLFIII1-E11	GW688728
69066475	KSLFI7-G08	GW688729
69066476	KSLFIV1-H09	GW688730
69066477	CSL1-F08	GW688731
69066478	KLLFII3-G03	GW688732
69066479	KSLRII2-D09	GW688733
69066480	KLLFI3-D04	GW688734
69066481	KLLFII3-G03	GW688735
69066482	KSLRII2-D09	GW688736
69066483	KLLFI3-D04	GW688737
69066484	KSLFI3-E04	GW688738
69066485	CSL2-D06	GW688739
69066486	CSL2-D06	GW688740
69066487	KSLR1-G02	GW688741
69066488	KLLRI2-F05	GW688742
69066489	KSLR1-G02	GW688743
69066490	KLLRI2-F05	GW688744
69066491	KSLFI4-C02	GW688745
69066492	KSLFI4-C02	GW688746
69066493	KLLFII2-A03	GW688747
69066494	KLLFII2-A03	GW688748
69066495	KLLFI1-H11	GW688749
69066496	KLLFI1-H11	GW688750
69066497	KLLFI2-C06	GW688751
69066498	KLLFI2-C06	GW688752
69066499	KSLFIII1-B11	GW688753
69066500	KSLFI8-E12	GW688754
69066501	KSLFIV1-E09	GW688755
69066502	KSLFIII1-B11	GW688756
69066503	CSL1-C08	GW688757
69066504	KSLFI7-D08	GW688758
69066505	KSLFIV1-E09	GW688759
69066506	CSL1-C08	GW688760
69066507	KSLRII2-A09	GW688761
69066508	KLLFI3-A04	GW688762
69066509	KSLRII2-A09	GW688763
69066510	KLLFI3-A04	GW688764
69066511	KSLFI3-B04	GW688765
69066512	KSLFI3-B04	GW688766
69066513	KLLFI3-F06	GW688767
69066514	CSL2-A06	GW688768
69066515	CSL2-A06	GW688769
69066516	KSLR1-D02	GW688770
69066517	CSL2-F08	GW688771
69066518	KLLRI2-C05	GW688772
69066519	KSLR1-D02	GW688773
69066520	KSLFI8-E01	GW688774
69066521	CSL2-F08	GW688775
69066522	KLLRI2-C05	GW688776
69066523	KLLRI2-H07	GW688777
69066524	KSLFIII1-G02	GW688778
69066525	KLLRI2-H07	GW688779
69066526	KSLFIII1-G02	GW688780
69066527	KSLFI4-E04	GW688781
69066528	KSLFI4-E04	GW688782
69066529	KLLFII2-C05	GW688783
69066530	KSLFI1-F11	GW688784
69066531	KLLFII2-C05	GW688785
69066532	KSLFI1-F11	GW688786
69066533	KLLFI2-E08	GW688787
69066534	KSLFI7-A08	GW688788
69066535	KLLFI2-E08	GW688789
69066536	KSLFI7-A08	GW688790
69066537	KSLFIV1-B09	GW688791
69066538	KLLFII3-F05	GW688792
69066539	KLLFII3-F05	GW688793
69066540	CSL2-C08	GW688794
69066541	KSLFIII1-D02	GW688795
69066542	KSLFI8-G03	GW688796
69066543	KSLFIII1-D02	GW688797
69066544	KLLFII1-E10	GW688798
69066545	KSLFI8-G03	GW688799
69066546	KLLFI1-B11	GW688800
69066547	KLLFII1-E10	GW688801
69066548	KSLFI4-B04	GW688802
69066549	KSLFI5-H10	GW688803
69066550	KSLFI4-G06	GW688804
69066551	KSLFI1-C11	GW688805
69066552	KSLFI5-H10	GW688806
69066553	KSLFI4-G06	GW688807
69066554	KLLFII2-E07	GW688808
69066555	KSLFI1-C11	GW688809
69066556	KLLFI2-B08	GW688810
69066557	KLLFII2-E07	GW688811
69066558	KLLFI2-B08	GW688812
69066559	KSLFII1-C11	GW688813
69066560	KSLFII1-C11	GW688814
69066561	KLLFII3-C05	GW688815
69066562	KLLFII3-C05	GW688816
69066563	KSLRII1-H11	GW688817
69066564	KLLFI1-G02	GW688818
69066565	KSLFI3-A06	GW688819
69066566	KSLRII1-H11	GW688820
69066567	KSLFI3-A06	GW688821
69066568	KLLFI1-G02	GW688822
69066569	KSLFI3-F08	GW688823
69066570	KSLFI1-H02	GW688824
69066571	KSLR1-C04	GW688825
69066572	KSLFI1-H02	GW688826
69066573	KSLFI3-F08	GW688827
69066574	KSLFIII1-A02	GW688828
69066575	KSLR1-C04	GW688829
69066576	KSLFI8-D03	GW688830
69066577	KLLRI2-B07	GW688831
69066578	KSLFIII1-A02	GW688832
69066579	KLLFII1-B10	GW688833
69066580	KSLFI8-D03	GW688834
69066581	KSLFIII1-F04	GW688835
69066582	KSLR1-H06	GW688836
69066583	KLLFII1-B10	GW688837
69066584	KSLFII1-H02	GW688838
69066585	KLLRI2-G09	GW688839
69066586	KSLFIII1-F04	GW688840
69066587	KSLFI5-E10	GW688841
69066588	KSLFI4-D06	GW688842
69066589	KLLFII1-G12	GW688843
69066590	KSLFII1-H02	GW688844
69066591	KSLFI5-E10	GW688845
69066592	KLLFII1-G12	GW688846
69066593	KLLFII2-G09	GW688847
69066594	KLLFII2-G09	GW688848
69066595	KLLFIII2-F11	GW688849
69066596	KLLFIII2-F11	GW688850
69066597	KSLFI6-H10	GW688851
69066598	KSLRII1-E11	GW688852
69066599	KLLFII3-E07	GW688853
69066600	KLLFI1-D02	GW688854
69066601	KLLFI3-B08	GW688855
69066602	KSLRII1-E11	GW688856
69066603	KLLFII3-E07	GW688857
69066604	KLLFI1-D02	GW688858
69066605	KLLFI3-B08	GW688859
69066606	KSLFI1-E02	GW688860
69066607	KSLFI3-C08	GW688861
69066608	KSLFI1-E02	GW688862
69066609	KSLFI3-C08	GW688863
69066610	KSLR1-E06	GW688864
69066611	KSLFI8-A03	GW688865
69066612	KSLFIII1-C04	GW688866
69066613	KSLFI8-F05	GW688867
69066614	KSLFII1-E02	GW688868
69066615	KLLRI2-D09	GW688869
69066616	KSLFIII1-C04	GW688870
69066617	KLLFII1-D12	GW688871
69066618	KSLFI8-F05	GW688872
69066619	KSLFII1-E02	GW688873
69066620	KSLRII2-H11	GW688874
69066621	KSLFIII1-H06	GW688875
69066622	KLLFII1-D12	GW688876
69066623	KSLFIII1-H06	GW688877
69066624	KSLFI5-G12	GW688878
69066625	KSLFI4-F08	GW688879
69066626	KSLFI5-G12	GW688880
69066627	KSLFI4-F08	GW688881
69066628	KLLFII2-D09	GW688882
69066629	KLLFII2-D09	GW688883
69066630	KLLFIII2-C11	GW688884
69066631	KLLFIII2-C11	GW688885
69066632	KSLRII1-B11	GW688886
69066633	KLLFII1-D01	GW688887
69066634	KLLFI1-A02	GW688888
69066635	KLLFII1-D01	GW688889
69066636	KSLFI1-B02	GW688890
69066637	KLLFI1-F04	GW688891
69066638	KSLFI5-G01	GW688892
69066639	KLLFII3-G09	GW688893
69066640	KSLFI1-B02	GW688894
69066641	KLLFIII3-F11	GW688895
69066642	KLLFI1-F04	GW688896
69066643	KSLFI1-G04	GW688897
69066644	KLLFIII3-F11	GW688898
69066645	KSLFI7-H10	GW688899
69066646	KSLFI1-G04	GW688900
69066647	CSL1-G10	GW688901
69066648	KLLRI2-A09	GW688902
69066649	KSLR1-B06	GW688903
69066650	KSLFI7-H10	GW688904
69066651	CSL1-G10	GW688905
69066652	KSLFII1-B02	GW688906
69066653	KSLRII2-E11	GW688907
69066654	KLLRI2-A09	GW688908
69066655	KLLFIII2-H02	GW688909
69066656	KSLFII1-B02	GW688910
69066657	KSLRII2-E11	GW688911
69066658	KSLFIII1-E06	GW688912
69066659	KLLFIII2-H02	GW688913
69066660	KSLR1-G08	GW688914
69066661	KSLFII1-G04	GW688915
69066662	KSLFIII1-E06	GW688916
69066663	KSLFI5-D12	GW688917
69066664	KSLFI8-H07	GW688918
69066665	KSLFII1-G04	GW688919
69066666	KSLRII1-G02	GW688920
69066667	KLLFII2-A09	GW688921
69066668	KLLFII2-A09	GW688922
69066669	KSLFI6-B10	GW688923
69066670	KSLFI6-B10	GW688924
69066671	KSLFI6-G12	GW688925
69066672	KSLFI6-G12	GW688926
69066673	KSLFI5-D01	GW688927
69066674	KLLFII3-D09	GW688928
69066675	KLLFII1-F03	GW688929
69066676	KLLFI1-C04	GW688930
69066677	KSLFI5-D01	GW688931
69066678	KLLFII3-D09	GW688932
69066679	KLLFII1-F03	GW688933
69066680	KLLFIII3-C11	GW688934
69066681	KLLFI1-C04	GW688935
69066682	KSLFI1-D04	GW688936
69066683	KLLFI1-H06	GW688937
69066684	KLLFIII3-C11	GW688938
69066685	KSLFI7-E10	GW688939
69066686	KSLFI1-D04	GW688940
69066687	CSL1-D10	GW688941
69066688	KSLFIV1-F11	GW688942
69066689	KLLFI1-H06	GW688943
69066690	KSLFI7-E10	GW688944
69066691	CSL1-D10	GW688945
69066692	KSLFIV1-F11	GW688946
69066693	KSLRII2-B11	GW688947
69066694	KLLFIII2-E02	GW688948
69066695	KSLR1-D08	GW688949
69066696	KSLFIII1-B06	GW688950
69066697	KLLFIII2-E02	GW688951
69066698	KSLRII2-B11	GW688952
69066699	KSLR1-D08	GW688953
69066700	KSLFI6-G01	GW688954
69066701	KSLFII1-D04	GW688955
69066702	KSLFIII1-G08	GW688956
69066703	KSLFI5-A12	GW688957
69066704	KSLRII1-D02	GW688958
69066705	KSLFIII1-G08	GW688959
69066706	KSLRII1-D02	GW688960
69066707	KLLFIII3-H02	GW688961
69066708	KLLFIII3-H02	GW688962
69066709	KSLFI6-D12	GW688963
69066710	KSLRII2-G02	GW688964
69066711	KLLFII1-C03	GW688965
69066712	KLLFII3-A09	GW688966
69066713	KSLRII2-G02	GW688967
69066714	KLLFII1-C03	GW688968
69066715	KSLFI5-F03	GW688969
69066716	KLLFII1-H05	GW688970
69066717	KLLFI2-F10	GW688971
69066718	KSLFI1-A04	GW688972
69066719	KSLFI5-F03	GW688973
69066720	KLLFII1-H05	GW688974
69066721	KSLFI7-B10	GW688975
69066722	KLLFI2-F10	GW688976
69066723	CSL1-A10	GW688977
69066724	KSLFIV1-C11	GW688978
69066725	KSLFI1-F06	GW688979
69066726	KSLFI7-B10	GW688980
69066727	KSLFIV1-C11	GW688981
69066728	KLLFIII2-B02	GW688982
69066729	KSLR1-A08	GW688983
69066730	KSLFI7-G12	GW688984
69066731	KSLFI1-F06	GW688985
69066732	CSL1-F12	GW688986
69066733	KLLFIII2-B02	GW688987
69066734	KSLR1-A08	GW688988
69066735	KSLFI7-G12	GW688989
69066736	KSLFII1-A04	GW688990
69066737	KSLFII1-A04	GW688991
69066738	KSLFIII1-D08	GW688992
69066739	KSLRII1-A02	GW688993
69066740	KSLFII1-F06	GW688994
69066741	KSLRII1-A02	GW688995
69066742	KSLFII1-F06	GW688996
69066743	KSLRII1-F04	GW688997
69066744	CSL2-D10	GW688998
69066745	KSLRII1-F04	GW688999
69066746	KLLFIII3-E02	GW689000
69066747	KLLFIII3-E02	GW689001
69066748	KSLFI7-G01	GW689002
69066749	KSLFIV1-H02	GW689003
69066750	KSLFI6-A12	GW689004
69066751	KSLFI7-G01	GW689005
69066752	KSLFIV1-H02	GW689006
69066753	KSLRII2-D02	GW689007
69066754	KSLFI6-A12	GW689008
69066755	KSLRII2-D02	GW689009
69066756	KSLFI5-C03	GW689010
69066757	KLLFI2-C10	GW689011
69066758	KLLFI1-B06	GW689012
69066759	KLLFI2-C10	GW689013
69066760	KLLFI1-B06	GW689014
69066761	KSLFI5-H05	GW689015
69066762	KLLFI1-G08	GW689016
69066763	KSLFI7-D12	GW689017
69066764	CSL1-C12	GW689018
69066765	KLLFI1-G08	GW689019
69066766	KSLFI1-H08	GW689020
69066767	KSLFI7-D12	GW689021
69066768	KLLFIII2-D04	GW689022
69066769	KSLFI1-H08	GW689023
69066770	KSLFI6-A01	GW689024
69066771	KSLFIII1-A08	GW689025
69066772	KLLFIII2-D04	GW689026
69066773	KSLFI6-F03	GW689027
69066774	KSLFII1-C06	GW689028
69066775	KSLFI6-F03	GW689029
69066776	KSLFII1-C06	GW689030
69066777	KSLRII1-C04	GW689031
69066778	CSL2-A10	GW689032
69066779	KSLFII1-H08	GW689033
69066780	CSL2-A10	GW689034
69066781	KSLFII1-H08	GW689035
69066782	KSLRII1-H06	GW689036
69066783	KSLRII1-H06	GW689037
69066784	KSLFIV1-E02	GW689038
69066785	KLLRI2-H11	GW689039
69066786	KSLFI7-D01	GW689040
69066787	CSL1-C01	GW689041
69066788	KSLRII2-A02	GW689042
69066789	KLLRI2-H11	GW689043
69066790	KSLRII2-A02	GW689044
69066791	KSLRII2-F04	GW689045
69066792	KLLFII1-B05	GW689046
69066793	KSLRII2-F04	GW689047
69066794	KLLFII1-B05	GW689048
69066795	KLLFII2-H11	GW689049
69066796	KLLFI2-E12	GW689050
69066797	KLLFII2-H11	GW689051
69066798	CSL2-F01	GW689052
69066799	KSLFI7-A12	GW689053
69066800	CSL2-F01	GW689054
69066801	KSLFI7-A12	GW689055
69066802	KSLFI1-E08	GW689056
69066803	KLLFIII2-F06	GW689057
69066804	KLLFI3-C10	GW689058
69066805	KSLFI8-A09	GW689059
69066806	KLLFIII2-F06	GW689060
69066807	KLLFI3-C10	GW689061
69066808	KSLFI6-H05	GW689062
69066809	KSLFII1-E08	GW689063
69066810	KLLFI3-H12	GW689064
69066811	KSLFI3-D10	GW689065
69066812	KSLFI6-H05	GW689066
69066813	KSLFII1-E08	GW689067
69066814	KSLFI3-D10	GW689068
69066815	KSLRII1-E06	GW689069
69066816	KLLFI3-H12	GW689070
69066817	CSL2-C12	GW689071
69066818	KLLFI2-E01	GW689072
69066819	KSLRII1-E06	GW689073
69066820	KSLFI7-A01	GW689074
69066821	KLLFI2-E01	GW689075
69066822	KLLFIII3-D04	GW689076
69066823	KSLFIV1-B02	GW689077
69066824	KLLRI2-E11	GW689078
69066825	KSLFI7-A01	GW689079
69066826	KSLFIV1-B02	GW689080
69066827	KLLRI2-E11	GW689081
69066828	KSLFI7-F03	GW689082
69066829	KSLFIV1-G04	GW689083
69066830	KSLFI7-F03	GW689084
69066831	KSLFIV1-G04	GW689085
69066832	KSLFI4-G10	GW689086
69066833	KSLRII2-C04	GW689087
69066834	KSLFI4-G10	GW689088
69066835	KLLFI3-H01	GW689089
69066836	KLLFII1-D07	GW689090
69066837	KLLFI1-A08	GW689091
69066838	KSLRII2-H06	GW689092
69066839	KLLFI3-H01	GW689093
69066840	KLLFII1-D07	GW689094
69066841	KLLFI1-A08	GW689095
69066842	KSLFI5-G07	GW689096
69066843	KSLFI1-B08	GW689097
69066844	CSL2-H03	GW689098
69066845	KSLFI1-B08	GW689099
69066846	KSLFI6-E05	GW689100
69066847	KLLFII3-H11	GW689101
69066848	KSLFII1-B08	GW689102
69066849	KSLFI3-A10	GW689103
69066850	KLLFI3-E12	GW689104
69066851	KSLFII1-B08	GW689105
69066852	KSLFI3-A10	GW689106
69066853	KSLRII1-B06	GW689107
69066854	KLLFI3-E12	GW689108
69066855	KSLFI3-F12	GW689109
69066856	KSLRII1-B06	GW689110
69066857	KLLFI2-B01	GW689111
69066858	KLLFIII3-A04	GW689112
69066859	KSLRII1-G08	GW689113
69066860	KSLFI3-F12	GW689114
69066861	KLLRI2-B11	GW689115
69066862	KLLFIII3-A04	GW689116
69066863	KLLFI2-G03	GW689117
69066864	KSLFIV1-D04	GW689118
69066865	KSLR1-H10	GW689119
69066866	CSL1-B03	GW689120
69066867	KSLFI7-C03	GW689121
69066868	CSL1-B03	GW689122
69066869	KSLFIV1-D04	GW689123
69066870	KSLFI4-D10	GW689124
69066871	KSLRII2-E06	GW689125
69066872	KSLFI4-D10	GW689126
69066873	KLLFII1-A07	GW689127
69066874	KSLFI3-F01	GW689128
69066875	KLLFII1-F09	GW689129
69066876	KSLFI5-D07	GW689130
69066877	KSLFI3-F01	GW689131
69066878	CSL2-E03	GW689132
69066879	KLLFII1-F09	GW689133
69066880	CSL2-E03	GW689134
69066881	KSLFI6-B05	GW689135
69066882	KLLFIII2-E08	GW689136
69066883	KLLFI3-B12	GW689137
69066884	KSLFI6-B05	GW689138
69066885	KLLFIII2-E08	GW689139
69066886	KSLFI3-C12	GW689140
69066887	KSLFI6-G07	GW689141
69066888	KLLFII2-G02	GW689142
69066889	KSLFI3-C12	GW689143
69066890	KSLRII1-D08	GW689144
69066891	KLLFII2-G02	GW689145
69066892	KSLRII1-D08	GW689146
69066893	KLLFI2-D03	GW689147
69066894	KSLFIV1-A04	GW689148
69066895	KSLR1-E10	GW689149
69066896	KSLR1-E10	GW689150
69066897	KLLFIII3-C06	GW689151
69066898	KSLFIV1-A04	GW689152
69066899	KSLFIV1-F06	GW689153
69066900	CSL1-D05	GW689154
69066901	CSL1-D05	GW689155
69066902	KSLFIV1-F06	GW689156
69066903	KSLFI4-A10	GW689157
69066904	KSLRII2-B06	GW689158
69066905	KSLFI4-F12	GW689159
69066906	KSLRII2-B06	GW689160
69066907	KSLFI4-F12	GW689161
69066908	KSLRII2-G08	GW689162
69066909	KLLFI3-G03	GW689163
69066910	KSLFI5-A07	GW689164
69066911	KLLFII1-C09	GW689165
69066912	KSLRII2-G08	GW689166
69066913	KLLFI3-G03	GW689167
69066914	KSLFI5-A07	GW689168
69066915	CSL2-B03	GW689169
69066916	KLLFII1-C09	GW689170
69066917	KSLFI3-H03	GW689171
69066918	CSL2-B03	GW689172
69066919	KSLFI3-H03	GW689173
69066920	CSL2-G05	GW689174
69066921	CSL2-G05	GW689175
69066922	KLLFII3-B11	GW689176
69066923	KSLRII1-A08	GW689177
69066924	KLLFI2-A03	GW689178
69066925	KSLRII1-A08	GW689179
69066926	KLLFI2-A03	GW689180
69066927	KSLR1-B10	GW689181
69066928	KLLFI2-F05	GW689182
69066929	KSLR1-B10	GW689183
69066930	KLLFI2-F05	GW689184
69066931	KSLR1-G12	GW689185
69066932	CSL1-A05	GW689186
69066933	KLLFIII3-E08	GW689187
69066934	KSLFIII1-E10	GW689188
69066935	KSLR1-G12	GW689189
69066936	CSL1-A05	GW689190
69066937	KSLFIV1-C06	GW689191
69066938	KSLFI7-G07	GW689192
69066939	KSLFIII1-E10	GW689193
69066940	CSL1-F07	GW689194
69066941	KSLFIV1-H08	GW689195
69066942	KSLFIV1-H08	GW689196
69066943	KLLFII3-G02	GW689197
69066944	KSLFI4-C12	GW689198
69066945	KSLRII2-D08	GW689199
69066946	KLLFII3-G02	GW689200
69066947	KSLRII2-D08	GW689201
69066948	KSLFI3-E03	GW689202
69066949	KSLFI5-C09	GW689203
69066950	KSLFI3-E03	GW689204
69066951	CSL2-D05	GW689205
69066952	KLLRI2-A02	GW689206
69066953	CSL2-D05	GW689207
69066954	KSLR1-G01	GW689208
69066955	KSLR1-G01	GW689209
69066956	KLLRI2-F04	GW689210
69066957	KSLFI4-C01	GW689211
69066958	KSLFI6-A07	GW689212
69066959	KSLFI4-C01	GW689213
69066960	KSLFI4-H03	GW689214
69066961	KSLFI6-F09	GW689215
69066962	KLLFII2-A02	GW689216
69066963	KLLFI1-H10	GW689217
69066964	KSLFI4-H03	GW689218
69066965	KSLFI6-F09	GW689219
69066966	KLLFI1-H10	GW689220
69066967	KLLFI2-C05	GW689221
69066968	KLLFI2-C05	GW689222
69066969	KLLFIII3-B08	GW689223
69066970	KLLFI2-H07	GW689224
69066971	KSLFIII1-B10	GW689225
69066972	KLLFIII3-B08	GW689226
69066973	KLLFI2-H07	GW689227
69066974	KSLFI7-D07	GW689228
69066975	CSL1-C07	GW689229
69066976	KSLFIII1-G12	GW689230
69066977	CSL1-C07	GW689231
69066978	KSLFIV1-E08	GW689232
69066979	KSLRII2-A08	GW689233
69066980	KLLFI3-A03	GW689234
69066981	KSLFIII1-G12	GW689235
69066982	KSLRII2-A08	GW689236
69066983	KLLFI3-A03	GW689237
69066984	KSLFI3-B03	GW689238
69066985	CSL2-A05	GW689239
69066986	KSLFI3-G05	GW689240
69066987	CSL2-A05	GW689241
69066988	KSLR1-D01	GW689242
69066989	KSLFI3-G05	GW689243
69066990	CSL2-F07	GW689244
69066991	KSLR1-D01	GW689245
69066992	KSLFIII1-G01	GW689246
69066993	KLLRI2-H06	GW689247
69066994	KSLFIII1-G01	GW689248
69066995	KSLFI6-C09	GW689249
69066996	KSLFI4-E03	GW689250
69066997	KLLFI1-E10	GW689251
69066998	KSLFI6-C09	GW689252
69066999	KLLFII2-C04	GW689253
69067000	KLLFI1-E10	GW689254
69067001	KSLFI1-F10	GW689255
69067002	KSLR1-A12	GW689256
69067003	KLLFI2-E07	GW689257
69067004	KSLFI8-B11	GW689258
69067005	KLLFI2-E07	GW689259
69067006	KSLFIV1-B08	GW689260
69067007	KSLFIV1-B08	GW689261
69067008	KSLFI7-F09	GW689262
69067009	KSLFIII1-D12	GW689263
69067010	CSL1-E09	GW689264
69067011	KSLFI7-F09	GW689265
69067012	KLLFII3-F04	GW689266
69067013	KLLFI3-C05	GW689267
69067014	KLLFII3-F04	GW689268
69067015	KLLFI3-C05	GW689269
69067016	KSLFI3-D05	GW689270
69067017	KSLR1-A01	GW689271
69067018	KSLFI3-D05	GW689272
69067019	KLLFI3-H07	GW689273
69067020	KSLR1-A01	GW689274
69067021	KSLR1-F03	GW689275
69067022	KLLRI2-E06	GW689276
69067023	KSLFIII1-D01	GW689277
69067024	KSLR1-F03	GW689278
69067025	KLLRI2-E06	GW689279
69067026	KSLFIII1-D01	GW689280
69067027	KSLFI4-B03	GW689281
69067028	KLLFI1-B10	GW689282
69067029	KSLFI4-B03	GW689283
69067030	KLLFI1-B10	GW689284
69067031	KSLFI4-G05	GW689285
69067032	KSLFI1-C10	GW689286
69067033	KLLFI1-G12	GW689287
69067034	KSLFI4-G05	GW689288
69067035	KLLFII2-E06	GW689289
69067036	KSLFI1-C10	GW689290
69067037	KLLFI1-G12	GW689291
69067038	KLLFI2-B07	GW689292
69067039	KSLFIII1-A12	GW689293
69067040	KSLFI7-C09	GW689294
69067041	KSLFII1-C10	GW689295
69067042	KSLFIII1-A12	GW689296
69067043	CSL1-B09	GW689297
69067044	KSLFI7-C09	GW689298
69067045	KSLFII1-C10	GW689299
69067046	CSL1-B09	GW689300
69067047	KLLFII3-C04	GW689301
69067048	KSLFII1-H12	GW689302
69067049	KLLFII3-C04	GW689303
69067050	KSLFII1-H12	GW689304
69067051	KSLRII1-H10	GW689305
69067052	KLLFII3-H06	GW689306
69067053	KSLFI3-A05	GW689307
69067054	KLLFI1-G01	GW689308
69067055	KLLFI3-E07	GW689309
69067056	KLLFII3-H06	GW689310
69067057	KSLFI3-A05	GW689311
69067058	KLLFI1-G01	GW689312
69067059	KSLFI3-F07	GW689313
69067060	KSLR1-C03	GW689314
69067061	KSLFI3-F07	GW689315
69067062	KLLRI2-B06	GW689316
69067063	CSL2-E09	GW689317
69067064	KSLFIII1-A01	GW689318
69067065	KSLR1-C03	GW689319
69067066	KLLRI2-B06	GW689320
69067067	CSL2-E09	GW689321
69067068	KSLFIII1-A01	GW689322
69067069	KLLRI2-G08	GW689323
69067070	KSLFI8-D02	GW689324
69067071	KSLFIII1-F03	GW689325
69067072	KSLFIII1-F03	GW689326
69067073	KSLFI4-D05	GW689327
69067074	KLLFII1-G11	GW689328
69067075	KSLFI4-D05	GW689329
69067076	KLLFII1-G11	GW689330
69067077	KLLFI2-D09	GW689331
69067078	KLLFI2-D09	GW689332
69067079	KLLFIII2-F10	GW689333
69067080	KSLRII1-E10	GW689334
69067081	KLLFI1-D01	GW689335
69067082	KSLRII1-E10	GW689336
69067083	KLLFI1-D01	GW689337
69067084	KSLFI1-E01	GW689338
69067085	KSLFI3-C07	GW689339
69067086	KLLFI3-G09	GW689340
69067087	KSLFI1-E01	GW689341
69067088	CSL2-B09	GW689342
69067089	KSLFI3-H09	GW689343
69067090	KSLFI8-A02	GW689344
69067091	KSLR1-E05	GW689345
69067092	KSLFI8-A02	GW689346
69067093	KSLR1-E05	GW689347
69067094	KSLRII2-H10	GW689348
69067095	KSLFII1-E01	GW689349
69067096	KLLFII1-D11	GW689350
69067097	KSLRII2-H10	GW689351
69067098	KSLFII1-E01	GW689352
69067099	KSLFIII1-H05	GW689353
69067100	KSLFI5-G11	GW689354
69067101	KSLFI4-F07	GW689355
69067102	KSLFI1-B12	GW689356
69067103	KSLFI5-G11	GW689357
69067104	KSLFI1-B12	GW689358
69067105	KLLFIII2-H12	GW689359
69067106	KLLFIII2-H12	GW689360
69067107	KSLRII1-B10	GW689361
69067108	KLLFII3-B06	GW689362
69067109	KSLRII1-B10	GW689363
69067110	KSLRII1-G12	GW689364
69067111	KLLFI1-F03	GW689365
69067112	KLLFI3-D09	GW689366
69067113	KLLFIII3-F10	GW689367
69067114	KLLFI1-F03	GW689368
69067115	KLLFI3-D09	GW689369
69067116	KSLFI1-G03	GW689370
69067117	KLLFIII3-F10	GW689371
69067118	KSLR1-B05	GW689372
69067119	KLLRI2-A08	GW689373
69067120	KSLR1-B05	GW689374
69067121	KSLFII1-B01	GW689375
69067122	KLLFII1-A11	GW689376
69067123	KSLFII1-B01	GW689377
69067124	KSLFIII1-E05	GW689378
69067125	KSLR1-G07	GW689379
69067126	KLLFII1-A11	GW689380
69067127	KSLFII1-G03	GW689381
69067128	KSLFI5-D11	GW689382
69067129	KSLFI4-C07	GW689383
69067130	KSLFI8-H06	GW689384
69067131	KSLFII1-G03	GW689385
69067132	KSLFI4-C07	GW689386
69067133	KLLFII2-A08	GW689387
69067134	KLLFII2-A08	GW689388
69067135	KSLFI6-G11	GW689389
69067136	KLLFII3-D08	GW689390
69067137	KLLFIII3-C10	GW689391
69067138	KLLFI1-C03	GW689392
69067139	KSLFI1-D03	GW689393
69067140	KSLFI3-B09	GW689394
69067141	KLLFI1-H05	GW689395
69067142	KLLFIII3-C10	GW689396
69067143	KSLFI3-B09	GW689397
69067144	KSLFIV1-F10	GW689398
69067145	KLLFI1-H05	GW689399
69067146	KSLFI1-D03	GW689400
69067147	KLLFIII2-E01	GW689401
69067148	KSLRII2-B10	GW689402
69067149	KSLR1-D07	GW689403
69067150	KSLFIII1-B05	GW689404
69067151	KLLFIII2-E01	GW689405
69067152	KSLRII2-B10	GW689406
69067153	KSLR1-D07	GW689407
69067154	KSLRII2-G12	GW689408
69067155	KSLFIII1-B05	GW689409
69067156	KSLFI5-A11	GW689410
69067157	KSLFIII1-G07	GW689411
69067158	KSLFII1-D03	GW689412
69067159	KSLRII1-D01	GW689413
69067160	KSLFI5-A11	GW689414
69067161	KSLFIII1-G07	GW689415
69067162	KSLRII1-D01	GW689416
69067163	KSLFI4-E09	GW689417
69067164	KLLFIII3-H01	GW689418
69067165	KLLFIII2-B12	GW689419
69067166	KLLFIII3-H01	GW689420
69067167	KLLFIII2-B12	GW689421
69067168	KSLFI6-D11	GW689422
69067169	KSLRII2-G01	GW689423
69067170	KSLFI6-D11	GW689424
69067171	KLLFII1-C02	GW689425
69067172	KLLFII3-A08	GW689426
69067173	KSLRII2-G01	GW689427
69067174	KLLFII1-C02	GW689428
69067175	KLLFII3-A08	GW689429
69067176	KSLFI5-F02	GW689430
69067177	KSLFI5-F02	GW689431
69067178	KSLFIV1-C10	GW689432
69067179	KSLFI7-G11	GW689433
69067180	CSL1-F11	GW689434
69067181	KSLFIV1-H12	GW689435
69067182	KSLFI7-G11	GW689436
69067183	CSL1-F11	GW689437
69067184	KSLFI8-B06	GW689438
69067185	KSLFIV1-H12	GW689439
69067186	KLLFIII2-G03	GW689440
69067187	KSLFII1-A03	GW689441
69067188	KSLRII2-D12	GW689442
69067189	KSLR1-F09	GW689443
69067190	KSLFI8-B06	GW689444
69067191	KLLFIII2-G03	GW689445
69067192	KSLFII1-A03	GW689446
69067193	KSLRII2-D12	GW689447
69067194	KSLR1-F09	GW689448
69067195	KSLFI8-G08	GW689449
69067196	KSLFII1-F05	GW689450
69067197	KSLFIII1-D07	GW689451
69067198	KSLFI4-B09	GW689452
69067199	KSLFI8-G08	GW689453
69067200	KSLFII1-F05	GW689454
69067201	KSLRII1-F03	GW689455
69067202	KSLFI4-B09	GW689456
69067203	KSLRII1-F03	GW689457
69067204	KLLFIII3-E01	GW689458
69067205	KSLFIV1-H01	GW689459
69067206	KSLFIV1-H01	GW689460
69067207	KSLRII2-D01	GW689461
69067208	KSLFI6-A11	GW689462
69067209	KSLRII2-D01	GW689463
69067210	KSLFI5-C02	GW689464
69067211	KLLFI1-B05	GW689465
69067212	KLLFI1-B05	GW689466
69067213	KSLFI5-H04	GW689467
69067214	KLLFI2-H11	GW689468
69067215	KSLFI1-C05	GW689469
69067216	KLLFIII3-B12	GW689470
69067217	KSLFI5-H04	GW689471
69067218	KSLFI7-D11	GW689472
69067219	KLLFI2-H11	GW689473
69067220	KSLFI1-C05	GW689474
69067221	CSL1-C11	GW689475
69067222	CSL1-C11	GW689476
69067223	KSLFIV1-E12	GW689477
69067224	KSLRII2-A12	GW689478
69067225	KSLR1-C09	GW689479
69067226	KSLFI1-H07	GW689480
69067227	KSLRII2-A12	GW689481
69067228	KSLFIII1-A07	GW689482
69067229	KSLFI6-F02	GW689483
69067230	KSLFII1-C05	GW689484
69067231	KSLFIII1-A07	GW689485
69067232	KSLFI8-D08	GW689486
69067233	KSLFI6-F02	GW689487
69067234	KSLFII1-C05	GW689488
69067235	KSLRII1-C03	GW689489
69067236	KSLFII1-H07	GW689490
69067237	KSLRII1-C03	GW689491
69067238	KLLFIII3-B01	GW689492
69067239	KSLFII1-H07	GW689493
69067240	KSLRII1-H05	GW689494
69067241	CSL2-F11	GW689495
69067242	KSLFIV1-E01	GW689496
69067243	KLLFIII3-G03	GW689497
69067244	KLLRI2-H10	GW689498
69067245	KSLFIV1-E01	GW689499
69067246	KSLRII2-A01	GW689500
69067247	KLLRI2-H10	GW689501
69067248	CSL1-H02	GW689502
69067249	KSLRII2-A01	GW689503
69067250	CSL1-H02	GW689504
69067251	KSLRII2-F03	GW689505
69067252	KLLFII1-B04	GW689506
69067253	KSLRII2-F03	GW689507
69067254	KLLFII1-B04	GW689508
69067255	KSLFI5-E04	GW689509
69067256	KLLFI2-E11	GW689510
69067257	KSLFI5-E04	GW689511
69067258	KLLFII1-G06	GW689512
69067259	KSLFI7-A11	GW689513
69067260	KLLFI2-E11	GW689514
69067261	KSLFIV1-B12	GW689515
69067262	KLLFI1-D07	GW689516
69067263	KSLFI7-A11	GW689517
69067264	KSLFIV1-B12	GW689518
69067265	KLLFIII2-A03	GW689519
69067266	KLLFIII2-A03	GW689520
69067267	KSLFI8-A08	GW689521
69067268	KLLFIII2-F05	GW689522
69067269	KSLFI8-A08	GW689523
69067270	KLLFIII2-F05	GW689524
69067271	KSLFI6-H04	GW689525
69067272	KLLFI3-H11	GW689526
69067273	KSLFI6-H04	GW689527
69067274	KSLRII1-E05	GW689528
69067275	KLLFI3-H11	GW689529
69067276	CSL2-C11	GW689530
69067277	KSLRII1-E05	GW689531
69067278	CSL2-C11	GW689532
69067279	KSLFIV1-B01	GW689533
69067280	KLLRI2-E10	GW689534
69067281	KSLFIV1-B01	GW689535
69067282	KLLRI2-E10	GW689536
69067283	CSL1-E02	GW689537
69067284	KSLFIV1-G03	GW689538
69067285	KSLFI7-F02	GW689539
69067286	KSLFIV1-G03	GW689540
69067287	KSLRII2-C03	GW689541
69067288	KSLRII2-H05	GW689542
69067289	KSLFI5-B04	GW689543
69067290	KLLFII2-E10	GW689544
69067291	KLLFII1-D06	GW689545
69067292	KLLFI2-B11	GW689546
69067293	KSLFI5-B04	GW689547
69067294	KLLFII1-D06	GW689548
69067295	KSLFI5-G06	GW689549
69067296	KSLFI1-B07	GW689550
69067297	KSLFI5-G06	GW689551
69067298	CSL2-H02	GW689552
69067299	KSLFI1-B07	GW689553
69067300	CSL2-H02	GW689554
69067301	KLLFIII2-C05	GW689555
69067302	KLLFIII2-C05	GW689556
69067303	KSLFI6-E04	GW689557
69067304	KLLFII3-H10	GW689558
69067305	KLLFIII2-H07	GW689559
69067306	KSLFII1-B07	GW689560
69067307	KLLFI3-E11	GW689561
69067308	KSLFI6-E04	GW689562
69067309	KLLFII3-H10	GW689563
69067310	KLLFIII2-H07	GW689564
69067311	KSLRII1-B05	GW689565
69067312	KLLFI3-E11	GW689566
69067313	KSLRII1-B05	GW689567
69067314	KLLFIII3-A03	GW689568
69067315	KSLRII1-G07	GW689569
69067316	KLLRI2-B10	GW689570
69067317	KLLFIII3-A03	GW689571
69067318	KSLRII1-G07	GW689572
69067319	KSLFI7-C02	GW689573
69067320	KLLFIII3-F05	GW689574
69067321	KLLRI2-G12	GW689575
69067322	KSLFI7-C02	GW689576
69067323	KLLFIII3-F05	GW689577
69067324	KSLFIV1-D03	GW689578
69067325	KSLFI7-H04	GW689579
69067326	KLLRI2-G12	GW689580
69067327	CSL1-G04	GW689581
69067328	KSLFI7-H04	GW689582
69067329	CSL1-G04	GW689583
69067330	KSLRII2-E05	GW689584
69067331	KLLFII2-B10	GW689585
69067332	KLLFII1-A06	GW689586
69067333	KLLFII2-B10	GW689587
69067334	KLLFII1-A06	GW689588
69067335	KSLFI5-D06	GW689589
69067336	KLLFII1-F08	GW689590
69067337	KSLFI5-D06	GW689591
69067338	CSL2-E02	GW689592
69067339	KLLFII1-F08	GW689593
69067340	CSL2-E02	GW689594
69067341	KSLFI1-D09	GW689595
69067342	KSLFI1-D09	GW689596
69067343	KSLFI6-B04	GW689597
69067344	KLLFII3-E10	GW689598
69067345	KLLFIII2-E07	GW689599
69067346	KSLFI6-B04	GW689600
69067347	KLLFII3-E10	GW689601
69067348	KSLFI6-G06	GW689602
69067349	KSLFII1-D09	GW689603
69067350	KSLFI3-C11	GW689604
69067351	KSLFI6-G06	GW689605
69067352	KLLFII2-G01	GW689606
69067353	KSLRII1-D07	GW689607
69067354	KLLFI2-D02	GW689608
69067355	KLLFII2-G01	GW689609
69067356	KSLRII1-D07	GW689610
69067357	KLLFI2-D02	GW689611
69067358	KLLFIII3-C05	GW689612
69067359	KLLFIII3-C05	GW689613
69067360	KSLFIV1-A03	GW689614
69067361	KSLFI7-E04	GW689615
69067362	CSL1-D04	GW689616
69067363	KLLFIII3-H07	GW689617
69067364	KSLFIV1-F05	GW689618
69067365	KSLFI7-E04	GW689619
69067366	CSL1-D04	GW689620
69067367	KLLFIII3-H07	GW689621
69067368	KSLFIV1-F05	GW689622
69067369	KSLFI4-F11	GW689623
69067370	KSLRII2-G07	GW689624
69067371	KLLFI3-G02	GW689625
69067372	KSLRII2-G07	GW689626
69067373	KSLFI5-A06	GW689627
69067374	KLLFI3-G02	GW689628
69067375	CSL2-B02	GW689629
69067376	KSLFI3-H02	GW689630
69067377	CSL2-B02	GW689631
69067378	KSLFI3-H02	GW689632
69067379	KSLFI5-F08	GW689633
69067380	KLLRI2-D01	GW689634
69067381	CSL2-G04	GW689635
69067382	KLLRI2-D01	GW689636
69067383	CSL2-G04	GW689637
69067384	KLLFII3-B10	GW689638
69067385	KLLFIII2-B07	GW689639
69067386	KLLFII3-B10	GW689640
69067387	KLLFIII2-B07	GW689641
69067388	KSLFI6-D06	GW689642
69067389	KLLFIII2-G09	GW689643
69067390	KSLFI6-D06	GW689644
69067391	KLLFIII2-G09	GW689645
69067392	KSLFII1-A09	GW689646
69067393	KSLRII1-A07	GW689647
69067394	KLLFI2-A02	GW689648
69067395	KSLRII1-A07	GW689649
69067396	KLLFI2-A02	GW689650
69067397	KSLRII1-F09	GW689651
69067398	KLLRI2-A12	GW689652
69067399	KLLFI2-F04	GW689653
69067400	KSLRII1-F09	GW689654
69067401	KSLFI7-B04	GW689655
69067402	KLLRI2-A12	GW689656
69067403	KLLFI2-F04	GW689657
69067404	KLLFIII3-E07	GW689658
69067405	KSLFIV1-C05	GW689659
69067406	KSLFI7-B04	GW689660
69067407	CSL1-A04	GW689661
69067408	KLLFIII3-E07	GW689662
69067409	KSLFIV1-C05	GW689663
69067410	KSLFI8-H10	GW689664
69067411	KSLFI7-G06	GW689665
69067412	CSL1-F06	GW689666
69067413	KSLFIV1-H07	GW689667
69067414	KSLFI8-H10	GW689668
69067415	KSLFI7-G06	GW689669
69067416	KSLFIV1-H07	GW689670
69067417	KLLFII3-G01	GW689671
69067418	KSLFI4-C11	GW689672
69067419	KSLRII2-D07	GW689673
69067420	KLLFI3-D02	GW689674
69067421	KLLFII3-G01	GW689675
69067422	KSLRII2-D07	GW689676
69067423	KLLFI3-D02	GW689677
69067424	KSLFI5-C08	GW689678
69067425	KSLFI3-E02	GW689679
69067426	KSLFI5-C08	GW689680
69067427	KSLFI3-E02	GW689681
69067428	CSL2-D04	GW689682
69067429	CSL2-D04	GW689683
69067430	KLLRI2-F03	GW689684
69067431	KLLRI2-F03	GW689685
69067432	KSLFI6-A06	GW689686
69067433	KLLFII3-D12	GW689687
69067434	KLLFIII2-D09	GW689688
69067435	KSLFI6-A06	GW689689
69067436	KLLFII3-D12	GW689690
69067437	KLLFIII2-D09	GW689691
69067438	KSLRII1-C09	GW689692
69067439	KLLFIII3-B07	GW689693
69067440	KSLR1-D11	GW689694
69067441	KLLFI2-H06	GW689695
69067442	KLLFIII3-B07	GW689696
69067443	KSLFI7-D06	GW689697
69067444	KLLFI2-H06	GW689698
69067445	CSL1-C06	GW689699
69067446	KLLFIII3-G09	GW689700
69067447	KSLFIV1-E07	GW689701
69067448	KSLFI7-D06	GW689702
69067449	KSLFIV1-E07	GW689703
69067450	KSLRII2-A07	GW689704
69067451	CSL1-H08	GW689705
69067452	KLLFII3-D01	GW689706
69067453	KSLFI3-B02	GW689707
69067454	KSLRII2-F09	GW689708
69067455	CSL2-A04	GW689709
69067456	KSLFI3-G04	GW689710
69067457	CSL2-A04	GW689711
69067458	KSLFI3-G04	GW689712
69067459	KLLRI2-C03	GW689713
69067460	CSL2-F06	GW689714
69067461	KLLRI2-C03	GW689715
69067462	CSL2-F06	GW689716
69067463	KLLFII3-A12	GW689717
69067464	KLLRI2-H05	GW689718
69067465	KLLFII3-A12	GW689719
69067466	KLLRI2-H05	GW689720
69067467	KSLFI6-C08	GW689721
69067468	KSLFI6-C08	GW689722
69067469	KLLFII2-C03	GW689723
69067470	KSLR1-A11	GW689724
69067471	KLLFII2-H05	GW689725
69067472	KLLFI2-E06	GW689726
69067473	KSLR1-A11	GW689727
69067474	KLLFII2-H05	GW689728
69067475	KSLFI7-A06	GW689729
69067476	KLLFI2-E06	GW689730
69067477	KSLFIV1-B07	GW689731
69067478	KLLFIII3-D09	GW689732
69067479	KSLFI7-A06	GW689733
69067480	KSLFIII1-D11	GW689734
69067481	KLLFIII3-D09	GW689735
69067482	KSLFI8-G12	GW689736
69067483	KSLFIII1-D11	GW689737
69067484	CSL1-E08	GW689738
69067485	KSLFI7-F08	GW689739
69067486	CSL1-E08	GW689740
69067487	KSLFIV1-G09	GW689741
69067488	KSLRII2-C09	GW689742
69067489	KLLFI3-C04	GW689743
69067490	KSLRII2-C09	GW689744
69067491	KLLFI3-C04	GW689745
69067492	KSLFI3-D04	GW689746
69067493	KSLFI3-D04	GW689747
69067494	CSL2-C06	GW689748
69067495	KSLR1-F02	GW689749
69067496	KLLRI2-E05	GW689750
69067497	CSL2-H08	GW689751
69067498	KSLR1-F02	GW689752
69067499	KSLFI8-G01	GW689753
69067500	KLLRI2-E05	GW689754
[truncated: 926 more rows]
